# Supplementary material for: Discovery and Genomic Analysis of Three Novel Viruses in the Order Mononegavirales in Leafhoppers
Source: Viruses. 2024 Aug 19;16(8):1321. doi: 10.3390/v16081321 (PMC11360795; doi:10.3390/v16081321)
Supplement: Supplementary file 1 [file viruses-16-01321-s001.zip › supplementary tables.xlsx]

## Sheet: S1
Table S1 Sample information
Sample_ID	Insects	Collection date	Region	Number of raw reads	Number of clean reads	Number of contigs	Number of viral contigs
RD_LD20200821	Recilia dorsalis	20200821	Luoding, Guangdong Procinve, China	58538399	58255247	285936	170
RD_LD20201212	Recilia dorsalis	20201212	Luoding, Guangdong Procinve, China	80461632	80315764	291611	191
NC_LD20210330	Nephotettix virescens	20210330	Luoding, Guangdong Procinve, China	90990815	90803832	437703	193
NC_YX20210611	Nephotettix virescens	20210611	Yunxiao, Zhangzhou province, China	68083595	67844412	445374	280

## Sheet: S2
Table S2 Primers used in this project
Primer	Sequence (5′ to 3′)	Purpose
oligo8	GACCACGCGTATCGATGTCGACTTTTTTTTTTTTTTTT	3′ RACE RT
oligo9	GACCACGCGTATCGATGTCGAC	3′ RACE
ISPCR	AAGCAGTGGTATCAACGCAGAGT	5′ RACE
UPM	CTAATACGACTCACTATAGGGCAAGCAGTGGTATCAACGCAGAGT	3′5′ RACE
DN17189-12902F	TGCCAACTATCTCCTGTG	NvRV1 3¢RACE
DN17189-926R（GSP）	CTTGAATCGTAGCATTGGTC	NvRV1 5¢RACE RT
DN17189-524R	AACTTGTTGAGGTCTGGTCCGT	NvRV1 5¢RACE
DN10817-13525F	GAGGGATTATCACTGAGTTAGG	RdRV1 3¢RACE
DN10817-416R	CCAACTTACCCTGCCCGAAC	RdRV1 5¢RACE
DN23-13170F	TCCCGCATCAAGTTCTAC	NvLV1 3¢RACE
DN23-338R	TGATTAGACTCAAATAACTTCG	NvLV1 5¢RACE
DN17189-F1-132F	CATTCTACTTGCCACTTTGA	NvRV1 genome: 125-1847
DN17189-F1-1854R	GATTTGTCTTTCTTTCCCAT
DN17189-F2-1781F	TTGCTAAATCAGACCCTCAG	NvRV1 genome: 1774-3525
DN17189-F2-3532R	GCTTCAAGAACAATAATGGC
DN17189-F3-3064F	TGAGAAGAAAGGTGAATGTG	NvRV1 genome: 3057-5045
DN17189-F3-5062R	AGGGGTGATAGATGATAAAG
DN17189-F4-4831F	TCTTCCGCTGACGAGATGCT	NvRV1 genome:4824-6521
DN17189-F4-6528R	TCCTGAGGTGGCCGAGATTC
DN17189-F5-6423F	CAACTCCCAGGGTCAATCAT	NvRV1 genome:6416-8080
DN17189-F5-8087R	TCATCCCAGTCATCCAAACA
DN17189-F6-7640F	ACCCTCATACAGATGCTCAA	NvRV1 genome:7633-9570
DN17189-F6-9577R	AAAGTAGGAAATGGCACAAT
DN17189-F7-9408F	CATTTTATTGTCCCTGTTCC	NvRV1 genome:9401-11076
DN17189-F7-11083R	TTGCTTCCTTGTATCTCCAC
DN17189-F8-10865F	TGAAGCAGAGTAGAGGAAAT	NvRV1 genome:10858-12927
DN17189-F8-12934R	GGAGATAGTTGGCAAGAAGT
DN110817-E1-108F	TATCTTGTGAGTGAGTTCCGTG	RdRV1 genome:12454-14151
DN10817-E1-1805R	GCCTAGTTCCATAAACCATCTT
DN10817-E2-1751F	TGGAGCAGTGGTTATCAAGAAA	RdRV1 genome:10873-12508
DN10817-E2-3386R	AAAGGTCAAATATGAAGGAGGC
DN10817-E3-3275F	GAGTTTAGAGGCTTCATCCGTC	RdRV1 genome:9385-10984
DN10817-E3-4874R	ACAACAGCAGATACCATTCCAG
DN10817-E4-4632F	TTCAAGGACATAGAAAGAGGCA	RdRV1 genome:7781-9627
DN10817-E4-6478R	AGTCAGCGACACGGTGAGTTAT
DN10817-E52-6326F	AGATTTTCCACTGGTTATGC	RdRV1 genome:6278-7933
DN10817-E52-7981R	TATCCAATTAGACAGCCTTG
DN10817-E6-7707F	TGTTGTCTTTCCTTATTCACTC	RdRV1 genome:4618-6552
DN10817-E6-9641R	TATCTGATTAGTCCCATCGTAA
DN10817-E7-9399F	AAACTTGTCCTGACCAAAATAA	RdRV1 genome:3076-4860
DN10817-E7-11183R	CCAGAAGATAGGGAGTAATGAT
DN10817-E8-10935F	TCATCCACTTCATCACCTCCCA	RdRV1 genome:1626-3324
DN10817-E8-12633R	ATAACACCACCCCTCCTCCTCC
DN10817-E9-12181F	TTGCTGTAGGAGGTGTCTTTTC	RdRV1 genome:474-2078
DN10817-E9-13785R	CTAACATCTGGAGGGATCTTTG
DN23-13170F	TCCCGCATCAAGTTCTAC	NvLV1 3¢RACE
DN23-338R	TGATTAGACTCAAATAACTTCG	NvLV1 5¢RACE
DN23-683R（GSP）	GTCCAGCGTTCATATCCCAAAA	NvLV1 5’RACE RT
DN23-C11-132F	AGTCAGAGGGAAGACAGAATGC	NvLV1 genome:125-1891
DN23-C11-1898R	ATGTATCTCAGAGCCGACAATG
DN23-C12-1599F	CAACGGATTCAGCCTTTTAGCG	NvLV1 genome:1590-2981
DN23-C12-2988R	TCCCATCACCACTGGATTTTGC
DN23-C21-2687F	AGGCAGAGGTTAGACAGGAGGT	NvLV1 genome:2680-4479
DN23-C21-4486R	GGAAGTAGAGCGAAACGGAGTC
DN23-C22-4171F	TGTTTGACAGGGTGTATAAGGT	NvLV1 genome:4164-5835
DN23-C22-5842R	GTCGTTTTCTTTGATTGTTCTC
DN23-C31-5669F	AGCGATTGGACCTAATGTAGTA	NvLV1 genome:5662-7463
DN23-C31-7470R	TTTCTTGACTGGGAAGTGGATA
DN23-C32-7314F	GGAATTTGATGATGACTTGGAA	NvLV1 genome:7307-9022
DN23-C32-9029R	GAATGTAGGGACGAAAGGTTTA
DN23-C43-8816F	AGTCCTGGTTGGTGGTTGGGTT	NvLV1 genome:8809-10675
DN23-C43-10682R	GCTGATTGCTCTACTGGATGGG
DN23-C44-10100F	ACCAGGAATAAGGCTGTAAT	NvLV1 genome:10221-12000
DN23-C44-11879R	TTCAGAGGAGGTGGATGTCA
DN23-C45-11770F	ATGAAGCCTTTTATCTGTTT	NvLV1 genome:11763-12267
DN23-C45-12274R	TATGACTCTTTCTTTCTGGG
DN23-C51-12073F	CTCCAGATAGGAAAGAGTTGTA	NvLV1 genome:12066-13767
DN23-C51-13774R	GAGTCAAATCTATCCCTGTAAT

## Sheet: S3
Table S3 Detailed information about high confidential contigs based on BLASTX and BLASTN analysis.
sample	contig	hit	identity	len	info	species	taxon	length	class	group
RD_LD20201212	TRINITY_DN3860_c0_g1_i10	YP_009553259.1	51.429	3045	DEFINITION polyprotein [Psammotettix alienus iflavirus 1].	ORGANISM Psammotettix alienus iflavirus 1	Viruses;Riboviria;Orthornavirae;Pisuviricota;Pisoniviricetes;Picornavirales;Iflaviridae;Iflavirus.	10836 bp	Iflaviridae	ssRNA(+)
NC_LD20210330	TRINITY_DN987_c0_g1_i1	YP_009553259.1	51.381	3042	DEFINITION polyprotein [Psammotettix alienus iflavirus 1].	ORGANISM Psammotettix alienus iflavirus 1	Viruses;Riboviria;Orthornavirae;Pisuviricota;Pisoniviricetes;Picornavirales;Iflaviridae;Iflavirus.	10836 bp	Iflaviridae	ssRNA(+)
NC_LD20210330	TRINITY_DN0_c0_g1_i1	YP_010800926.1	41.376	2151	DEFINITION RNA-dependent RNA polymerase [Hemipteran arli-related virusOKIAV95].	ORGANISM Hemipteran arli-related virus OKIAV95	Viruses;Riboviria;Orthornavirae;Negarnaviricota;Haploviricotina;Monjiviricetes;Mononegavirales;Lispiviridae;Xenophyvirus;Xenophyvirusmathesonense.	7533 bp	Lispiviridae	ssRNA(-)
RD_LD20200821	TRINITY_DN12664_c0_g1_i1	YP_009289352.1	33.163	2147	DEFINITION RNA-dependent RNA polymerase [Sanxia Water Strider Virus 5].	ORGANISM Sanxia Water Strider Virus 5	Viruses;Riboviria;Orthornavirae;Negarnaviricota;Haploviricotina;Monjiviricetes;Mononegavirales;Rhabdoviridae.	12978 bp	Rhabdoviridae	ssRNA(-)
RD_LD20201212	TRINITY_DN9572_c0_g1_i3	YP_009553369.1	99.758	2066	DEFINITION L protein [Rice stripe mosaic virus].	ORGANISM Rice stripe mosaic virus	Viruses;Riboviria;Orthornavirae;Negarnaviricota;Haploviricotina;Monjiviricetes;Mononegavirales;Rhabdoviridae;Betarhabdovirinae;Cytorhabdovirus;Cytorhabdovirusoryzae.	12774 bp	Rhabdoviridae	ssRNA(-)
NC_YX20210611	TRINITY_DN11434_c1_g1_i1	YP_009289352.1	33.236	2046	DEFINITION RNA-dependent RNA polymerase [Sanxia Water Strider Virus 5].	ORGANISM Sanxia Water Strider Virus 5	Viruses;Riboviria;Orthornavirae;Negarnaviricota;Haploviricotina;Monjiviricetes;Mononegavirales;Rhabdoviridae.	12978 bp	Rhabdoviridae	ssRNA(-)
RD_LD20200821	TRINITY_DN148027_c0_g1_i1	YP_010840745.1	31.375	2008	DEFINITION L protein [Browner virus].	ORGANISM Browner virus	Viruses;Riboviria;Orthornavirae;Negarnaviricota;Polyploviricotina;Ellioviricetes;Bunyavirales;Phenuiviridae;Mobuvirus;Mobuvirusstephanocirci.	7096 bp	Phenuiviridae	ssRNA(+/-)
NC_YX20210611	TRINITY_DN35331_c1_g1_i1	YP_010840745.1	31.818	2002	DEFINITION L protein [Browner virus].	ORGANISM Browner virus	Viruses;Riboviria;Orthornavirae;Negarnaviricota;Polyploviricotina;Ellioviricetes;Bunyavirales;Phenuiviridae;Mobuvirus;Mobuvirusstephanocirci.	7096 bp	Phenuiviridae	ssRNA(+/-)
RD_LD20201212	TRINITY_DN17865_c0_g1_i1	YP_009337665.1	33.742	1956	DEFINITION hypothetical protein [Sanxia water strider virus 8].	ORGANISM Sanxia water strider virus 8	Viruses;Riboviria.	9166 bp	Riboviria	RNA virus
NC_YX20210611	TRINITY_DN155632_c0_g1_i1	YP_009328891.1	47.257	1841	DEFINITION polyprotein [Euscelidius variegatus virus 1].	ORGANISM Euscelidius variegatus virus 1	Viruses;Riboviria;Orthornavirae;Pisuviricota;Pisoniviricetes;Picornavirales;Iflaviridae.	10623 bp	Iflaviridae	ssRNA(+)
RD_LD20201212	TRINITY_DN8_c0_g1_i11	YP_009336575.1	42.808	1738	DEFINITION hypothetical protein [Hubei picorna-like virus 29].	ORGANISM Hubei picorna-like virus 29	Viruses;Riboviria.	10308 bp	Riboviria	RNA virus
NC_YX20210611	TRINITY_DN5713_c0_g1_i2	YP_009001498.1	27.57	1683	DEFINITION ABC transporter [Alphaentomopoxvirus acuprea].	ORGANISM Alphaentomopoxvirus acuprea	Viruses;Varidnaviria;Bamfordvirae;Nucleocytoviricota;Pokkesviricetes;Chitovirales;Poxviridae;Entomopoxvirinae;Alphaentomopoxvirus.	245717 bp	Poxviridae	dsDNA
RD_LD20200821	TRINITY_DN526_c1_g1_i1	YP_009336575.1	44.727	1574	DEFINITION hypothetical protein [Hubei picorna-like virus 29].	ORGANISM Hubei picorna-like virus 29	Viruses;Riboviria.	10308 bp	Riboviria	RNA virus
RD_LD20200821	TRINITY_DN280_c0_g1_i1	YP_010839995.1	30.486	1522	DEFINITION RdRp [Narangue virus].	ORGANISM Narangue virus	Viruses;Riboviria;Orthornavirae;Negarnaviricota;Polyploviricotina;Ellioviricetes;Bunyavirales;Phenuiviridae;Mobuvirus;Mobuvirusnarangueense.	7394 bp	Phenuiviridae	ssRNA(+/-)
RD_LD20201212	TRINITY_DN192_c0_g1_i1	YP_001111373.1	98.697	1458	DEFINITION putative RNA dependent RNA polymerase [Rice gall dwarf virus].	ORGANISM Rice gall dwarf virus	Viruses;Riboviria;Orthornavirae;Duplornaviricota;Resentoviricetes;Reovirales;Sedoreoviridae;Phytoreovirus.	4505 bp	Sedoreoviridae	dsRNA
RD_LD20201212	TRINITY_DN2491_c0_g1_i1	YP_009336677.1	25.141	1416	DEFINITION RdRp [Hubei virga-like virus 16].	ORGANISM Hubei virga-like virus 16	Viruses;Riboviria.	13549 bp	Riboviria	RNA virus
RD_LD20201212	TRINITY_DN971_c0_g1_i1	YP_249762.1	30.176	1362	DEFINITION RNA-dependent RNA polymerase [Fiji disease virus].	ORGANISM Fiji disease virus	Viruses;Riboviria;Orthornavirae;Duplornaviricota;Resentoviricetes;Reovirales;Spinareoviridae;Fijivirus.	4532 bp	Spinareoviridae	dsRNA
RD_LD20201212	TRINITY_DN2526_c0_g1_i1	YP_249762.1	30.694	1326	DEFINITION RNA-dependent RNA polymerase [Fiji disease virus].	ORGANISM Fiji disease virus	Viruses;Riboviria;Orthornavirae;Duplornaviricota;Resentoviricetes;Reovirales;Spinareoviridae;Fijivirus.	4532 bp	Spinareoviridae	dsRNA
NC_LD20210330	TRINITY_DN5906_c0_g1_i1	YP_010796961.1	34.231	1300	DEFINITION PolB [Mayetiola barley midge adintovirus].	ORGANISM Mayetiola barley midge adintovirus	Viruses;Varidnaviria;Bamfordvirae;Preplasmiviricota;Polintoviricetes;Orthopolintovirales;Adintoviridae;Alphadintovirus;Alphadintovirusmayetiola.	12571 bp	Adintoviridae	dsDNA
RD_LD20200821	TRINITY_DN11738_c0_g2_i4	YP_010796957.1	34.438	1298	DEFINITION PolB [Terrapene box turtle adintovirus].	ORGANISM Terrapene box turtle adintovirus	Viruses;Varidnaviria;Bamfordvirae;Preplasmiviricota;Polintoviricetes;Orthopolintovirales;Adintoviridae;Betadintovirus;Betadintovirusterrapene.	12754 bp	Adintoviridae	dsDNA
RD_LD20201212	TRINITY_DN77_c0_g1_i4	YP_010796961.1	32.974	1298	DEFINITION PolB [Mayetiola barley midge adintovirus].	ORGANISM Mayetiola barley midge adintovirus	Viruses;Varidnaviria;Bamfordvirae;Preplasmiviricota;Polintoviricetes;Orthopolintovirales;Adintoviridae;Alphadintovirus;Alphadintovirusmayetiola.	12571 bp	Adintoviridae	dsDNA
RD_LD20200821	TRINITY_DN3328_c0_g2_i3	YP_010796961.1	32.974	1298	DEFINITION PolB [Mayetiola barley midge adintovirus].	ORGANISM Mayetiola barley midge adintovirus	Viruses;Varidnaviria;Bamfordvirae;Preplasmiviricota;Polintoviricetes;Orthopolintovirales;Adintoviridae;Alphadintovirus;Alphadintovirusmayetiola.	12571 bp	Adintoviridae	dsDNA
NC_YX20210611	TRINITY_DN2530_c0_g1_i7	YP_010796957.1	31.404	1296	DEFINITION PolB [Terrapene box turtle adintovirus].	ORGANISM Terrapene box turtle adintovirus	Viruses;Varidnaviria;Bamfordvirae;Preplasmiviricota;Polintoviricetes;Orthopolintovirales;Adintoviridae;Betadintovirus;Betadintovirusterrapene.	12754 bp	Adintoviridae	dsDNA
NC_LD20210330	TRINITY_DN13285_c0_g1_i3	YP_010840784.1	47.467	1283	DEFINITION MAG: RNA-dependent RNA polymerase [Fushun phasmavirus 1].	ORGANISM Fushun phasmavirus 1	Viruses;Riboviria;Orthornavirae;Negarnaviricota;Polyploviricotina;Ellioviricetes;Bunyavirales;Phasmaviridae.	6944 bp	Phasmaviridae	ssRNA(-)
NC_YX20210611	TRINITY_DN1955_c0_g1_i9	YP_010796961.1	33.386	1276	DEFINITION PolB [Mayetiola barley midge adintovirus].	ORGANISM Mayetiola barley midge adintovirus	Viruses;Varidnaviria;Bamfordvirae;Preplasmiviricota;Polintoviricetes;Orthopolintovirales;Adintoviridae;Alphadintovirus;Alphadintovirusmayetiola.	12571 bp	Adintoviridae	dsDNA
RD_LD20201212	TRINITY_DN198_c0_g2_i1	YP_010796957.1	32.706	1275	DEFINITION PolB [Terrapene box turtle adintovirus].	ORGANISM Terrapene box turtle adintovirus	Viruses;Varidnaviria;Bamfordvirae;Preplasmiviricota;Polintoviricetes;Orthopolintovirales;Adintoviridae;Betadintovirus;Betadintovirusterrapene.	12754 bp	Adintoviridae	dsDNA
RD_LD20200821	TRINITY_DN2694_c0_g1_i36	YP_010796957.1	32.936	1257	DEFINITION PolB [Terrapene box turtle adintovirus].	ORGANISM Terrapene box turtle adintovirus	Viruses;Varidnaviria;Bamfordvirae;Preplasmiviricota;Polintoviricetes;Orthopolintovirales;Adintoviridae;Betadintovirus;Betadintovirusterrapene.	12754 bp	Adintoviridae	dsDNA
NC_YX20210611	TRINITY_DN2283_c1_g1_i1	YP_010796957.1	33.519	1256	DEFINITION PolB [Terrapene box turtle adintovirus].	ORGANISM Terrapene box turtle adintovirus	Viruses;Varidnaviria;Bamfordvirae;Preplasmiviricota;Polintoviricetes;Orthopolintovirales;Adintoviridae;Betadintovirus;Betadintovirusterrapene.	12754 bp	Adintoviridae	dsDNA
RD_LD20200821	TRINITY_DN134_c0_g1_i18	YP_010796961.1	38.566	1255	DEFINITION PolB [Mayetiola barley midge adintovirus].	ORGANISM Mayetiola barley midge adintovirus	Viruses;Varidnaviria;Bamfordvirae;Preplasmiviricota;Polintoviricetes;Orthopolintovirales;Adintoviridae;Alphadintovirus;Alphadintovirusmayetiola.	12571 bp	Adintoviridae	dsDNA
RD_LD20201212	TRINITY_DN36_c0_g1_i2	YP_010796961.1	38.437	1254	DEFINITION PolB [Mayetiola barley midge adintovirus].	ORGANISM Mayetiola barley midge adintovirus	Viruses;Varidnaviria;Bamfordvirae;Preplasmiviricota;Polintoviricetes;Orthopolintovirales;Adintoviridae;Alphadintovirus;Alphadintovirusmayetiola.	12571 bp	Adintoviridae	dsDNA
NC_LD20210330	TRINITY_DN2638_c0_g1_i10	YP_010796957.1	32.88	1250	DEFINITION PolB [Terrapene box turtle adintovirus].	ORGANISM Terrapene box turtle adintovirus	Viruses;Varidnaviria;Bamfordvirae;Preplasmiviricota;Polintoviricetes;Orthopolintovirales;Adintoviridae;Betadintovirus;Betadintovirusterrapene.	12754 bp	Adintoviridae	dsDNA
NC_YX20210611	TRINITY_DN10524_c0_g3_i3	YP_010796957.1	33.58	1218	DEFINITION PolB [Terrapene box turtle adintovirus].	ORGANISM Terrapene box turtle adintovirus	Viruses;Varidnaviria;Bamfordvirae;Preplasmiviricota;Polintoviricetes;Orthopolintovirales;Adintoviridae;Betadintovirus;Betadintovirusterrapene.	12754 bp	Adintoviridae	dsDNA
RD_LD20201212	TRINITY_DN23026_c0_g2_i7	YP_010796957.1	32.754	1209	DEFINITION PolB [Terrapene box turtle adintovirus].	ORGANISM Terrapene box turtle adintovirus	Viruses;Varidnaviria;Bamfordvirae;Preplasmiviricota;Polintoviricetes;Orthopolintovirales;Adintoviridae;Betadintovirus;Betadintovirusterrapene.	12754 bp	Adintoviridae	dsDNA
NC_YX20210611	TRINITY_DN35017_c0_g1_i10	YP_010796961.1	34.219	1204	DEFINITION PolB [Mayetiola barley midge adintovirus].	ORGANISM Mayetiola barley midge adintovirus	Viruses;Varidnaviria;Bamfordvirae;Preplasmiviricota;Polintoviricetes;Orthopolintovirales;Adintoviridae;Alphadintovirus;Alphadintovirusmayetiola.	12571 bp	Adintoviridae	dsDNA
RD_LD20201212	TRINITY_DN11590_c0_g1_i4	YP_010796961.1	39.101	1202	DEFINITION PolB [Mayetiola barley midge adintovirus].	ORGANISM Mayetiola barley midge adintovirus	Viruses;Varidnaviria;Bamfordvirae;Preplasmiviricota;Polintoviricetes;Orthopolintovirales;Adintoviridae;Alphadintovirus;Alphadintovirusmayetiola.	12571 bp	Adintoviridae	dsDNA
RD_LD20200821	TRINITY_DN2175_c0_g1_i2	YP_010796961.1	39.399	1198	DEFINITION PolB [Mayetiola barley midge adintovirus].	ORGANISM Mayetiola barley midge adintovirus	Viruses;Varidnaviria;Bamfordvirae;Preplasmiviricota;Polintoviricetes;Orthopolintovirales;Adintoviridae;Alphadintovirus;Alphadintovirusmayetiola.	12571 bp	Adintoviridae	dsDNA
NC_YX20210611	TRINITY_DN41289_c0_g1_i4	YP_008052546.1	26.483	1197	DEFINITION DNA-directed RNA polymerase II subunit RPB2 [Phaeocystis globosavirus].	ORGANISM Phaeocystis globosa virus	Viruses;Varidnaviria;Bamfordvirae;Nucleocytoviricota;Megaviricetes;Algavirales;Phycodnaviridae;Prymnesiovirus.	459984 bp	Phycodnaviridae	dsDNA
RD_LD20201212	TRINITY_DN141045_c0_g1_i1	YP_005255241.1	31.407	1194	DEFINITION S2 gene product [Spissistilus festinus reovirus].	ORGANISM Spissistilus festinus reovirus	Viruses;Riboviria;Orthornavirae;Duplornaviricota;Resentoviricetes;Reovirales.	3780 bp	Reovirales	dsDNA
RD_LD20201212	TRINITY_DN3193_c1_g1_i6	YP_010796961.1	35.379	1173	DEFINITION PolB [Mayetiola barley midge adintovirus].	ORGANISM Mayetiola barley midge adintovirus	Viruses;Varidnaviria;Bamfordvirae;Preplasmiviricota;Polintoviricetes;Orthopolintovirales;Adintoviridae;Alphadintovirus;Alphadintovirusmayetiola.	12571 bp	Adintoviridae	dsDNA
NC_YX20210611	TRINITY_DN2283_c0_g1_i8	YP_010796957.1	34.073	1171	DEFINITION PolB [Terrapene box turtle adintovirus].	ORGANISM Terrapene box turtle adintovirus	Viruses;Varidnaviria;Bamfordvirae;Preplasmiviricota;Polintoviricetes;Orthopolintovirales;Adintoviridae;Betadintovirus;Betadintovirusterrapene.	12754 bp	Adintoviridae	dsDNA
RD_LD20200821	TRINITY_DN3696_c0_g1_i7	YP_010796957.1	34.519	1153	DEFINITION PolB [Terrapene box turtle adintovirus].	ORGANISM Terrapene box turtle adintovirus	Viruses;Varidnaviria;Bamfordvirae;Preplasmiviricota;Polintoviricetes;Orthopolintovirales;Adintoviridae;Betadintovirus;Betadintovirusterrapene.	12754 bp	Adintoviridae	dsDNA
RD_LD20201212	TRINITY_DN7081_c1_g1_i4	YP_010796961.1	35.33	1152	DEFINITION PolB [Mayetiola barley midge adintovirus].	ORGANISM Mayetiola barley midge adintovirus	Viruses;Varidnaviria;Bamfordvirae;Preplasmiviricota;Polintoviricetes;Orthopolintovirales;Adintoviridae;Alphadintovirus;Alphadintovirusmayetiola.	12571 bp	Adintoviridae	dsDNA
NC_LD20210330	TRINITY_DN1688_c0_g1_i9	YP_009001498.1	27.613	1148	DEFINITION ABC transporter [Alphaentomopoxvirus acuprea].	ORGANISM Alphaentomopoxvirus acuprea	Viruses;Varidnaviria;Bamfordvirae;Nucleocytoviricota;Pokkesviricetes;Chitovirales;Poxviridae;Entomopoxvirinae;Alphaentomopoxvirus.	245717 bp	Poxviridae	dsDNA
RD_LD20201212	TRINITY_DN1531_c0_g1_i1	YP_001111369.1	98.519	1148	DEFINITION RGDV P2 [Rice gall dwarf virus].	ORGANISM Rice gall dwarf virus	Viruses;Riboviria;Orthornavirae;Duplornaviricota;Resentoviricetes;Reovirales;Sedoreoviridae;Phytoreovirus.	3514 bp	Sedoreoviridae	dsRNA
RD_LD20201212	TRINITY_DN1710_c0_g1_i6	YP_010796961.1	32.165	1141	DEFINITION PolB [Mayetiola barley midge adintovirus].	ORGANISM Mayetiola barley midge adintovirus	Viruses;Varidnaviria;Bamfordvirae;Preplasmiviricota;Polintoviricetes;Orthopolintovirales;Adintoviridae;Alphadintovirus;Alphadintovirusmayetiola.	12571 bp	Adintoviridae	dsDNA
NC_YX20210611	TRINITY_DN3151_c0_g1_i4	YP_010796961.1	40.035	1139	DEFINITION PolB [Mayetiola barley midge adintovirus].	ORGANISM Mayetiola barley midge adintovirus	Viruses;Varidnaviria;Bamfordvirae;Preplasmiviricota;Polintoviricetes;Orthopolintovirales;Adintoviridae;Alphadintovirus;Alphadintovirusmayetiola.	12571 bp	Adintoviridae	dsDNA
RD_LD20201212	TRINITY_DN6620_c0_g1_i7	YP_010796961.1	35.972	1137	DEFINITION PolB [Mayetiola barley midge adintovirus].	ORGANISM Mayetiola barley midge adintovirus	Viruses;Varidnaviria;Bamfordvirae;Preplasmiviricota;Polintoviricetes;Orthopolintovirales;Adintoviridae;Alphadintovirus;Alphadintovirusmayetiola.	12571 bp	Adintoviridae	dsDNA
RD_LD20200821	TRINITY_DN5592_c0_g1_i2	YP_010796961.1	35.972	1137	DEFINITION PolB [Mayetiola barley midge adintovirus].	ORGANISM Mayetiola barley midge adintovirus	Viruses;Varidnaviria;Bamfordvirae;Preplasmiviricota;Polintoviricetes;Orthopolintovirales;Adintoviridae;Alphadintovirus;Alphadintovirusmayetiola.	12571 bp	Adintoviridae	dsDNA
RD_LD20201212	TRINITY_DN103291_c0_g1_i1	YP_005255242.1	23.612	1135	DEFINITION P4 gene product [Spissistilus festinus reovirus].	ORGANISM Spissistilus festinus reovirus	Viruses;Riboviria;Orthornavirae;Duplornaviricota;Resentoviricetes;Reovirales.	3325 bp	Reovirales	dsRNA
NC_YX20210611	TRINITY_DN433_c0_g1_i2	YP_009001498.1	28.114	1124	DEFINITION ABC transporter [Alphaentomopoxvirus acuprea].	ORGANISM Alphaentomopoxvirus acuprea	Viruses;Varidnaviria;Bamfordvirae;Nucleocytoviricota;Pokkesviricetes;Chitovirales;Poxviridae;Entomopoxvirinae;Alphaentomopoxvirus.	245717 bp	Poxviridae	dsDNA
NC_YX20210611	TRINITY_DN51450_c1_g1_i1	YP_010796961.1	32.591	1123	DEFINITION PolB [Mayetiola barley midge adintovirus].	ORGANISM Mayetiola barley midge adintovirus	Viruses;Varidnaviria;Bamfordvirae;Preplasmiviricota;Polintoviricetes;Orthopolintovirales;Adintoviridae;Alphadintovirus;Alphadintovirusmayetiola.	12571 bp	Adintoviridae	dsDNA
RD_LD20201212	TRINITY_DN16797_c0_g1_i3	YP_010796961.1	34.529	1115	DEFINITION PolB [Mayetiola barley midge adintovirus].	ORGANISM Mayetiola barley midge adintovirus	Viruses;Varidnaviria;Bamfordvirae;Preplasmiviricota;Polintoviricetes;Orthopolintovirales;Adintoviridae;Alphadintovirus;Alphadintovirusmayetiola.	12571 bp	Adintoviridae	dsDNA
RD_LD20200821	TRINITY_DN28911_c0_g1_i3	YP_010796961.1	34.798	1115	DEFINITION PolB [Mayetiola barley midge adintovirus].	ORGANISM Mayetiola barley midge adintovirus	Viruses;Varidnaviria;Bamfordvirae;Preplasmiviricota;Polintoviricetes;Orthopolintovirales;Adintoviridae;Alphadintovirus;Alphadintovirusmayetiola.	12571 bp	Adintoviridae	dsDNA
RD_LD20201212	TRINITY_DN8_c0_g1_i11	YP_009336575.1	41.404	1111	DEFINITION hypothetical protein [Hubei picorna-like virus 29].	ORGANISM Hubei picorna-like virus 29	Viruses;Riboviria.	10308 bp	Riboviria	RNA virus
RD_LD20201212	TRINITY_DN1321_c1_g1_i2	YP_010796957.1	34.869	1107	DEFINITION PolB [Terrapene box turtle adintovirus].	ORGANISM Terrapene box turtle adintovirus	Viruses;Varidnaviria;Bamfordvirae;Preplasmiviricota;Polintoviricetes;Orthopolintovirales;Adintoviridae;Betadintovirus;Betadintovirusterrapene.	12754 bp	Adintoviridae	dsDNA
NC_LD20210330	TRINITY_DN9758_c0_g1_i2	YP_009001498.1	28.029	1106	DEFINITION ABC transporter [Alphaentomopoxvirus acuprea].	ORGANISM Alphaentomopoxvirus acuprea	Viruses;Varidnaviria;Bamfordvirae;Nucleocytoviricota;Pokkesviricetes;Chitovirales;Poxviridae;Entomopoxvirinae;Alphaentomopoxvirus.	245717 bp	Poxviridae	dsDNA
NC_LD20210330	TRINITY_DN372_c1_g1_i1	YP_010796961.1	36.99	1103	DEFINITION PolB [Mayetiola barley midge adintovirus].	ORGANISM Mayetiola barley midge adintovirus	Viruses;Varidnaviria;Bamfordvirae;Preplasmiviricota;Polintoviricetes;Orthopolintovirales;Adintoviridae;Alphadintovirus;Alphadintovirusmayetiola.	12571 bp	Adintoviridae	dsDNA
NC_YX20210611	TRINITY_DN30_c1_g1_i6	YP_010796961.1	36.025	1102	DEFINITION PolB [Mayetiola barley midge adintovirus].	ORGANISM Mayetiola barley midge adintovirus	Viruses;Varidnaviria;Bamfordvirae;Preplasmiviricota;Polintoviricetes;Orthopolintovirales;Adintoviridae;Alphadintovirus;Alphadintovirusmayetiola.	12571 bp	Adintoviridae	dsDNA
RD_LD20200821	TRINITY_DN712_c0_g1_i2	YP_010796961.1	32.143	1092	DEFINITION PolB [Mayetiola barley midge adintovirus].	ORGANISM Mayetiola barley midge adintovirus	Viruses;Varidnaviria;Bamfordvirae;Preplasmiviricota;Polintoviricetes;Orthopolintovirales;Adintoviridae;Alphadintovirus;Alphadintovirusmayetiola.	12571 bp	Adintoviridae	dsDNA
RD_LD20201212	TRINITY_DN7226_c0_g1_i21	YP_010796961.1	31.439	1091	DEFINITION PolB [Mayetiola barley midge adintovirus].	ORGANISM Mayetiola barley midge adintovirus	Viruses;Varidnaviria;Bamfordvirae;Preplasmiviricota;Polintoviricetes;Orthopolintovirales;Adintoviridae;Alphadintovirus;Alphadintovirusmayetiola.	12571 bp	Adintoviridae	dsDNA
NC_LD20210330	TRINITY_DN3237_c1_g1_i2	YP_010796961.1	35.289	1091	DEFINITION PolB [Mayetiola barley midge adintovirus].	ORGANISM Mayetiola barley midge adintovirus	Viruses;Varidnaviria;Bamfordvirae;Preplasmiviricota;Polintoviricetes;Orthopolintovirales;Adintoviridae;Alphadintovirus;Alphadintovirusmayetiola.	12571 bp	Adintoviridae	dsDNA
NC_LD20210330	TRINITY_DN24463_c0_g1_i11	YP_010796961.1	38.807	1090	DEFINITION PolB [Mayetiola barley midge adintovirus].	ORGANISM Mayetiola barley midge adintovirus	Viruses;Varidnaviria;Bamfordvirae;Preplasmiviricota;Polintoviricetes;Orthopolintovirales;Adintoviridae;Alphadintovirus;Alphadintovirusmayetiola.	12571 bp	Adintoviridae	dsDNA
RD_LD20201212	TRINITY_DN10917_c0_g1_i2	YP_010796961.1	41.176	1088	DEFINITION PolB [Mayetiola barley midge adintovirus].	ORGANISM Mayetiola barley midge adintovirus	Viruses;Varidnaviria;Bamfordvirae;Preplasmiviricota;Polintoviricetes;Orthopolintovirales;Adintoviridae;Alphadintovirus;Alphadintovirusmayetiola.	12571 bp	Adintoviridae	dsDNA
RD_LD20200821	TRINITY_DN3106_c0_g1_i5	YP_010796957.1	34.007	1088	DEFINITION PolB [Terrapene box turtle adintovirus].	ORGANISM Terrapene box turtle adintovirus	Viruses;Varidnaviria;Bamfordvirae;Preplasmiviricota;Polintoviricetes;Orthopolintovirales;Adintoviridae;Betadintovirus;Betadintovirusterrapene.	12754 bp	Adintoviridae	dsDNA
NC_YX20210611	TRINITY_DN30443_c0_g1_i3	YP_010796961.1	42.502	1087	DEFINITION PolB [Mayetiola barley midge adintovirus].	ORGANISM Mayetiola barley midge adintovirus	Viruses;Varidnaviria;Bamfordvirae;Preplasmiviricota;Polintoviricetes;Orthopolintovirales;Adintoviridae;Alphadintovirus;Alphadintovirusmayetiola.	12571 bp	Adintoviridae	dsDNA
RD_LD20201212	TRINITY_DN77_c0_g2_i1	YP_010796961.1	33.21	1084	DEFINITION PolB [Mayetiola barley midge adintovirus].	ORGANISM Mayetiola barley midge adintovirus	Viruses;Varidnaviria;Bamfordvirae;Preplasmiviricota;Polintoviricetes;Orthopolintovirales;Adintoviridae;Alphadintovirus;Alphadintovirusmayetiola.	12571 bp	Adintoviridae	dsDNA
RD_LD20201212	TRINITY_DN31546_c0_g1_i2	YP_010796957.1	34.75	1082	DEFINITION PolB [Terrapene box turtle adintovirus].	ORGANISM Terrapene box turtle adintovirus	Viruses;Varidnaviria;Bamfordvirae;Preplasmiviricota;Polintoviricetes;Orthopolintovirales;Adintoviridae;Betadintovirus;Betadintovirusterrapene.	12754 bp	Adintoviridae	dsDNA
NC_LD20210330	TRINITY_DN3244_c1_g1_i10	YP_010796957.1	35.213	1082	DEFINITION PolB [Terrapene box turtle adintovirus].	ORGANISM Terrapene box turtle adintovirus	Viruses;Varidnaviria;Bamfordvirae;Preplasmiviricota;Polintoviricetes;Orthopolintovirales;Adintoviridae;Betadintovirus;Betadintovirusterrapene.	12754 bp	Adintoviridae	dsDNA
RD_LD20201212	TRINITY_DN87634_c0_g1_i1	YP_010796961.1	31.599	1076	DEFINITION PolB [Mayetiola barley midge adintovirus].	ORGANISM Mayetiola barley midge adintovirus	Viruses;Varidnaviria;Bamfordvirae;Preplasmiviricota;Polintoviricetes;Orthopolintovirales;Adintoviridae;Alphadintovirus;Alphadintovirusmayetiola.	12571 bp	Adintoviridae	dsDNA
NC_YX20210611	TRINITY_DN27595_c0_g1_i1	YP_010796961.1	38.246	1072	DEFINITION PolB [Mayetiola barley midge adintovirus].	ORGANISM Mayetiola barley midge adintovirus	Viruses;Varidnaviria;Bamfordvirae;Preplasmiviricota;Polintoviricetes;Orthopolintovirales;Adintoviridae;Alphadintovirus;Alphadintovirusmayetiola.	12571 bp	Adintoviridae	dsDNA
NC_YX20210611	TRINITY_DN3142_c0_g2_i4	YP_010796957.1	36.664	1061	DEFINITION PolB [Terrapene box turtle adintovirus].	ORGANISM Terrapene box turtle adintovirus	Viruses;Varidnaviria;Bamfordvirae;Preplasmiviricota;Polintoviricetes;Orthopolintovirales;Adintoviridae;Betadintovirus;Betadintovirusterrapene.	12754 bp	Adintoviridae	dsDNA
RD_LD20201212	TRINITY_DN2491_c0_g1_i1	YP_009336677.1	41.832	1059	DEFINITION RdRp [Hubei virga-like virus 16].	ORGANISM Hubei virga-like virus 16	Viruses;Riboviria.	13549 bp	Riboviria	RNA virus
RD_LD20200821	TRINITY_DN533_c0_g1_i6	YP_009336575.1	43.006	1058	DEFINITION hypothetical protein [Hubei picorna-like virus 29].	ORGANISM Hubei picorna-like virus 29	Viruses;Riboviria.	10308 bp	Riboviria	RNA virus
RD_LD20200821	TRINITY_DN64642_c0_g1_i1	YP_009507937.1	29.194	1055	DEFINITION replication-associated protein [Rice stripe necrosis virus].	ORGANISM Rice stripe necrosis virus	Viruses;Riboviria;Orthornavirae;Kitrinoviricota;Alsuviricetes;Hepelivirales;Benyviridae;Benyvirus.	6634 bp	Benyviridae	ssRNA(+)
NC_YX20210611	TRINITY_DN7336_c0_g1_i18	YP_010796961.1	36.727	1051	DEFINITION PolB [Mayetiola barley midge adintovirus].	ORGANISM Mayetiola barley midge adintovirus	Viruses;Varidnaviria;Bamfordvirae;Preplasmiviricota;Polintoviricetes;Orthopolintovirales;Adintoviridae;Alphadintovirus;Alphadintovirusmayetiola.	12571 bp	Adintoviridae	dsDNA
RD_LD20200821	TRINITY_DN3328_c0_g1_i1	YP_010796961.1	35.21	1048	DEFINITION PolB [Mayetiola barley midge adintovirus].	ORGANISM Mayetiola barley midge adintovirus	Viruses;Varidnaviria;Bamfordvirae;Preplasmiviricota;Polintoviricetes;Orthopolintovirales;Adintoviridae;Alphadintovirus;Alphadintovirusmayetiola.	12571 bp	Adintoviridae	dsDNA
RD_LD20200821	TRINITY_DN67_c2_g1_i2	YP_009553259.1	48.569	1048	DEFINITION polyprotein [Psammotettix alienus iflavirus 1].	ORGANISM Psammotettix alienus iflavirus 1	Viruses;Riboviria;Orthornavirae;Pisuviricota;Pisoniviricetes;Picornavirales;Iflaviridae;Iflavirus.	10836 bp	Iflaviridae	ssRNA(+)
RD_LD20201212	TRINITY_DN2946_c0_g1_i1	YP_009336677.1	42.543	1046	DEFINITION RdRp [Hubei virga-like virus 16].	ORGANISM Hubei virga-like virus 16	Viruses;Riboviria.	13549 bp	Riboviria	RNA virus
RD_LD20200821	TRINITY_DN11894_c0_g1_i4	YP_010796957.1	34.87	1041	DEFINITION PolB [Terrapene box turtle adintovirus].	ORGANISM Terrapene box turtle adintovirus	Viruses;Varidnaviria;Bamfordvirae;Preplasmiviricota;Polintoviricetes;Orthopolintovirales;Adintoviridae;Betadintovirus;Betadintovirusterrapene.	12754 bp	Adintoviridae	dsDNA
RD_LD20201212	TRINITY_DN303_c0_g1_i6	YP_009001498.1	29.287	1038	DEFINITION ABC transporter [Alphaentomopoxvirus acuprea].	ORGANISM Alphaentomopoxvirus acuprea	Viruses;Varidnaviria;Bamfordvirae;Nucleocytoviricota;Pokkesviricetes;Chitovirales;Poxviridae;Entomopoxvirinae;Alphaentomopoxvirus.	245717 bp	Poxviridae	dsDNA
RD_LD20200821	TRINITY_DN2677_c0_g1_i1	YP_009001498.1	29.344	1036	DEFINITION ABC transporter [Alphaentomopoxvirus acuprea].	ORGANISM Alphaentomopoxvirus acuprea	Viruses;Varidnaviria;Bamfordvirae;Nucleocytoviricota;Pokkesviricetes;Chitovirales;Poxviridae;Entomopoxvirinae;Alphaentomopoxvirus.	245717 bp	Poxviridae	dsDNA
RD_LD20201212	TRINITY_DN122272_c0_g1_i1	NP_620516.1	20.291	1030	DEFINITION major core capsid protein [Rice ragged stunt virus].	ORGANISM Rice ragged stunt virus	Viruses;Riboviria;Orthornavirae;Duplornaviricota;Resentoviricetes;Reovirales;Spinareoviridae;Oryzavirus.	3699 bp	Spinareoviridae	dsRNA
NC_YX20210611	TRINITY_DN21248_c0_g1_i1	YP_010796957.1	30.418	1029	DEFINITION PolB [Terrapene box turtle adintovirus].	ORGANISM Terrapene box turtle adintovirus	Viruses;Varidnaviria;Bamfordvirae;Preplasmiviricota;Polintoviricetes;Orthopolintovirales;Adintoviridae;Betadintovirus;Betadintovirusterrapene.	12754 bp	Adintoviridae	dsDNA
NC_YX20210611	TRINITY_DN3439_c0_g1_i4	YP_010796961.1	38.851	1027	DEFINITION PolB [Mayetiola barley midge adintovirus].	ORGANISM Mayetiola barley midge adintovirus	Viruses;Varidnaviria;Bamfordvirae;Preplasmiviricota;Polintoviricetes;Orthopolintovirales;Adintoviridae;Alphadintovirus;Alphadintovirusmayetiola.	12571 bp	Adintoviridae	dsDNA
RD_LD20201212	TRINITY_DN37059_c1_g1_i1	NP_619779.1	23.805	1025	DEFINITION 130KD protein [Nilaparvata lugens reovirus].	ORGANISM Nilaparvata lugens reovirus	Viruses;Riboviria;Orthornavirae;Duplornaviricota;Resentoviricetes;Reovirales;Spinareoviridae;Fijivirus.	3560 bp	Spinareoviridae	dsRNA
NC_YX20210611	TRINITY_DN19094_c0_g1_i29	YP_009507248.1	30.852	1021	DEFINITION ORF B [Trichoplusia ni TED virus].	ORGANISM Trichoplusia ni TED virus	Viruses;Riboviria;Pararnavirae;Artverviricota;Revtraviricetes;Ortervirales;Metaviridae;Errantivirus.	7510 bp	Metaviridae	ssRNA-RT
RD_LD20201212	TRINITY_DN592_c0_g1_i1	YP_001111368.1	97.943	1021	DEFINITION core capsid protein [Rice gall dwarf virus].	ORGANISM Rice gall dwarf virus	Viruses;Riboviria;Orthornavirae;Duplornaviricota;Resentoviricetes;Reovirales;Sedoreoviridae;Phytoreovirus.	3224 bp	Sedoreoviridae	dsRNA
NC_LD20210330	TRINITY_DN20213_c0_g1_i2	YP_010796961.1	38.507	1018	DEFINITION PolB [Mayetiola barley midge adintovirus].	ORGANISM Mayetiola barley midge adintovirus	Viruses;Varidnaviria;Bamfordvirae;Preplasmiviricota;Polintoviricetes;Orthopolintovirales;Adintoviridae;Alphadintovirus;Alphadintovirusmayetiola.	12571 bp	Adintoviridae	dsDNA
RD_LD20200821	TRINITY_DN23839_c0_g1_i24	YP_010796961.1	31.755	1014	DEFINITION PolB [Mayetiola barley midge adintovirus].	ORGANISM Mayetiola barley midge adintovirus	Viruses;Varidnaviria;Bamfordvirae;Preplasmiviricota;Polintoviricetes;Orthopolintovirales;Adintoviridae;Alphadintovirus;Alphadintovirusmayetiola.	12571 bp	Adintoviridae	dsDNA
RD_LD20200821	TRINITY_DN7839_c0_g3_i1	YP_009666308.1	26.877	1012	DEFINITION Reverse Transcriptase, partial [Cladosporium fulvum T-1 virus].	ORGANISM Cladosporium fulvum T-1 virus	Viruses;Riboviria;Pararnavirae;Artverviricota;Revtraviricetes;Ortervirales;Metaviridae;Metavirus.	7396 bp	Metaviridae	ssRNA-RT
RD_LD20201212	TRINITY_DN22781_c0_g2_i1	YP_010796961.1	36.048	1007	DEFINITION PolB [Mayetiola barley midge adintovirus].	ORGANISM Mayetiola barley midge adintovirus	Viruses;Varidnaviria;Bamfordvirae;Preplasmiviricota;Polintoviricetes;Orthopolintovirales;Adintoviridae;Alphadintovirus;Alphadintovirusmayetiola.	12571 bp	Adintoviridae	dsDNA
NC_LD20210330	TRINITY_DN9291_c1_g1_i3	YP_009666308.1	26.567	1005	DEFINITION Reverse Transcriptase, partial [Cladosporium fulvum T-1 virus].	ORGANISM Cladosporium fulvum T-1 virus	Viruses;Riboviria;Pararnavirae;Artverviricota;Revtraviricetes;Ortervirales;Metaviridae;Metavirus.	7396 bp	Metaviridae	ssRNA-RT
NC_YX20210611	TRINITY_DN1461_c0_g1_i1	YP_010796961.1	39.602	1005	DEFINITION PolB [Mayetiola barley midge adintovirus].	ORGANISM Mayetiola barley midge adintovirus	Viruses;Varidnaviria;Bamfordvirae;Preplasmiviricota;Polintoviricetes;Orthopolintovirales;Adintoviridae;Alphadintovirus;Alphadintovirusmayetiola.	12571 bp	Adintoviridae	dsDNA
RD_LD20201212	TRINITY_DN234_c0_g1_i2	YP_009666308.1	29.329	999	DEFINITION Reverse Transcriptase, partial [Cladosporium fulvum T-1 virus].	ORGANISM Cladosporium fulvum T-1 virus	Viruses;Riboviria;Pararnavirae;Artverviricota;Revtraviricetes;Ortervirales;Metaviridae;Metavirus.	7396 bp	Metaviridae	ssRNA-RT
RD_LD20200821	TRINITY_DN31524_c2_g1_i1	YP_009666308.1	26.627	999	DEFINITION Reverse Transcriptase, partial [Cladosporium fulvum T-1 virus].	ORGANISM Cladosporium fulvum T-1 virus	Viruses;Riboviria;Pararnavirae;Artverviricota;Revtraviricetes;Ortervirales;Metaviridae;Metavirus.	7396 bp	Metaviridae	ssRNA-RT
RD_LD20200821	TRINITY_DN496_c0_g1_i11	YP_009666308.1	29.329	999	DEFINITION Reverse Transcriptase, partial [Cladosporium fulvum T-1 virus].	ORGANISM Cladosporium fulvum T-1 virus	Viruses;Riboviria;Pararnavirae;Artverviricota;Revtraviricetes;Ortervirales;Metaviridae;Metavirus.	7396 bp	Metaviridae	ssRNA-RT
NC_YX20210611	TRINITY_DN29121_c0_g1_i2	YP_010796957.1	30.491	997	DEFINITION PolB [Terrapene box turtle adintovirus].	ORGANISM Terrapene box turtle adintovirus	Viruses;Varidnaviria;Bamfordvirae;Preplasmiviricota;Polintoviricetes;Orthopolintovirales;Adintoviridae;Betadintovirus;Betadintovirusterrapene.	12754 bp	Adintoviridae	dsDNA
NC_YX20210611	TRINITY_DN5687_c0_g1_i11	YP_010803725.1	35.98	995	DEFINITION ubiquitin activating enzyme [Fadolivirus algeromassiliense].	ORGANISM Fadolivirus algeromassiliense	Viruses;Varidnaviria;Bamfordvirae;Nucleocytoviricota;Megaviricetes;Imitervirales;Mimiviridae;Klosneuvirinae;Fadolivirus.	1573504 bp	Mimiviridae	dsDNA
RD_LD20201212	TRINITY_DN3889_c0_g1_i1	YP_009666308.1	27.199	989	DEFINITION Reverse Transcriptase, partial [Cladosporium fulvum T-1 virus].	ORGANISM Cladosporium fulvum T-1 virus	Viruses;Riboviria;Pararnavirae;Artverviricota;Revtraviricetes;Ortervirales;Metaviridae;Metavirus.	7396 bp	Metaviridae	ssRNA-RT
RD_LD20200821	TRINITY_DN5117_c0_g1_i10	YP_009666308.1	27.199	989	DEFINITION Reverse Transcriptase, partial [Cladosporium fulvum T-1 virus].	ORGANISM Cladosporium fulvum T-1 virus	Viruses;Riboviria;Pararnavirae;Artverviricota;Revtraviricetes;Ortervirales;Metaviridae;Metavirus.	7396 bp	Metaviridae	ssRNA-RT
NC_YX20210611	TRINITY_DN13659_c0_g2_i1	YP_009666308.1	26.14	987	DEFINITION Reverse Transcriptase, partial [Cladosporium fulvum T-1 virus].	ORGANISM Cladosporium fulvum T-1 virus	Viruses;Riboviria;Pararnavirae;Artverviricota;Revtraviricetes;Ortervirales;Metaviridae;Metavirus.	7396 bp	Metaviridae	ssRNA-RT
NC_LD20210330	TRINITY_DN17139_c0_g1_i3	YP_009507248.1	25.79	981	DEFINITION ORF B [Trichoplusia ni TED virus].	ORGANISM Trichoplusia ni TED virus	Viruses;Riboviria;Pararnavirae;Artverviricota;Revtraviricetes;Ortervirales;Metaviridae;Errantivirus.	7510 bp	Metaviridae	ssRNA-RT
RD_LD20201212	TRINITY_DN10315_c0_g1_i6	YP_009507248.1	27.755	980	DEFINITION ORF B [Trichoplusia ni TED virus].	ORGANISM Trichoplusia ni TED virus	Viruses;Riboviria;Pararnavirae;Artverviricota;Revtraviricetes;Ortervirales;Metaviridae;Errantivirus.	7510 bp	Metaviridae	ssRNA-RT
NC_LD20210330	TRINITY_DN16578_c0_g1_i11	YP_009666308.1	26.939	980	DEFINITION Reverse Transcriptase, partial [Cladosporium fulvum T-1 virus].	ORGANISM Cladosporium fulvum T-1 virus	Viruses;Riboviria;Pararnavirae;Artverviricota;Revtraviricetes;Ortervirales;Metaviridae;Metavirus.	7396 bp	Metaviridae	ssRNA-RT
RD_LD20201212	TRINITY_DN30773_c0_g1_i1	YP_005255246.1	28.09	979	DEFINITION P1 gene product [Spissistilus festinus reovirus].	ORGANISM Spissistilus festinus reovirus	Viruses;Riboviria;Orthornavirae;Duplornaviricota;Resentoviricetes;Reovirales.	4012 bp	Reovirales	dsRNA
NC_YX20210611	TRINITY_DN12252_c0_g1_i3	YP_010796957.1	29.99	977	DEFINITION PolB [Terrapene box turtle adintovirus].	ORGANISM Terrapene box turtle adintovirus	Viruses;Varidnaviria;Bamfordvirae;Preplasmiviricota;Polintoviricetes;Orthopolintovirales;Adintoviridae;Betadintovirus;Betadintovirusterrapene.	12754 bp	Adintoviridae	dsDNA
NC_LD20210330	TRINITY_DN1090_c0_g1_i1	YP_010803161.1	26.413	973	DEFINITION peptidase M16 [Fadolivirus algeromassiliense].	ORGANISM Fadolivirus algeromassiliense	Viruses;Varidnaviria;Bamfordvirae;Nucleocytoviricota;Megaviricetes;Imitervirales;Mimiviridae;Klosneuvirinae;Fadolivirus.	1573504 bp	Mimiviridae	dsDNA
NC_YX20210611	TRINITY_DN1445_c0_g1_i8	YP_009666308.1	25.926	972	DEFINITION Reverse Transcriptase, partial [Cladosporium fulvum T-1 virus].	ORGANISM Cladosporium fulvum T-1 virus	Viruses;Riboviria;Pararnavirae;Artverviricota;Revtraviricetes;Ortervirales;Metaviridae;Metavirus.	7396 bp	Metaviridae	ssRNA-RT
RD_LD20201212	TRINITY_DN178_c0_g1_i13	YP_009666308.1	26.708	966	DEFINITION Reverse Transcriptase, partial [Cladosporium fulvum T-1 virus].	ORGANISM Cladosporium fulvum T-1 virus	Viruses;Riboviria;Pararnavirae;Artverviricota;Revtraviricetes;Ortervirales;Metaviridae;Metavirus.	7396 bp	Metaviridae	ssRNA-RT
RD_LD20201212	TRINITY_DN8250_c0_g1_i1	YP_004894594.1	21.739	966	DEFINITION putative DNA mismatch repair protein muts-like protein [Megaviruschiliensis].	ORGANISM Megavirus chiliensis	Viruses;Varidnaviria;Bamfordvirae;Nucleocytoviricota;Megaviricetes;Imitervirales;Mimiviridae;Megamimivirinae;Megavirus;Megaviruschilense.	1259197 bp	Mimiviridae	dsDNA
RD_LD20200821	TRINITY_DN592_c0_g3_i2	YP_009666308.1	26.812	966	DEFINITION Reverse Transcriptase, partial [Cladosporium fulvum T-1 virus].	ORGANISM Cladosporium fulvum T-1 virus	Viruses;Riboviria;Pararnavirae;Artverviricota;Revtraviricetes;Ortervirales;Metaviridae;Metavirus.	7396 bp	Metaviridae	ssRNA-RT
RD_LD20201212	TRINITY_DN4664_c1_g1_i1	YP_009666308.1	29.534	965	DEFINITION Reverse Transcriptase, partial [Cladosporium fulvum T-1 virus].	ORGANISM Cladosporium fulvum T-1 virus	Viruses;Riboviria;Pararnavirae;Artverviricota;Revtraviricetes;Ortervirales;Metaviridae;Metavirus.	7396 bp	Metaviridae	ssRNA-RT
NC_LD20210330	TRINITY_DN45074_c0_g3_i7	YP_009666308.1	28.394	965	DEFINITION Reverse Transcriptase, partial [Cladosporium fulvum T-1 virus].	ORGANISM Cladosporium fulvum T-1 virus	Viruses;Riboviria;Pararnavirae;Artverviricota;Revtraviricetes;Ortervirales;Metaviridae;Metavirus.	7396 bp	Metaviridae	ssRNA-RT
RD_LD20200821	TRINITY_DN4649_c1_g2_i1	YP_009666308.1	27.358	965	DEFINITION Reverse Transcriptase, partial [Cladosporium fulvum T-1 virus].	ORGANISM Cladosporium fulvum T-1 virus	Viruses;Riboviria;Pararnavirae;Artverviricota;Revtraviricetes;Ortervirales;Metaviridae;Metavirus.	7396 bp	Metaviridae	ssRNA-RT
NC_LD20210330	TRINITY_DN2273_c0_g1_i10	YP_009666308.1	30.083	964	DEFINITION Reverse Transcriptase, partial [Cladosporium fulvum T-1 virus].	ORGANISM Cladosporium fulvum T-1 virus	Viruses;Riboviria;Pararnavirae;Artverviricota;Revtraviricetes;Ortervirales;Metaviridae;Metavirus.	7396 bp	Metaviridae	ssRNA-RT
NC_YX20210611	TRINITY_DN700_c0_g1_i10	YP_009666308.1	28.154	959	DEFINITION Reverse Transcriptase, partial [Cladosporium fulvum T-1 virus].	ORGANISM Cladosporium fulvum T-1 virus	Viruses;Riboviria;Pararnavirae;Artverviricota;Revtraviricetes;Ortervirales;Metaviridae;Metavirus.	7396 bp	Metaviridae	ssRNA-RT
NC_LD20210330	TRINITY_DN131093_c0_g1_i5	YP_009666308.1	27.435	955	DEFINITION Reverse Transcriptase, partial [Cladosporium fulvum T-1 virus].	ORGANISM Cladosporium fulvum T-1 virus	Viruses;Riboviria;Pararnavirae;Artverviricota;Revtraviricetes;Ortervirales;Metaviridae;Metavirus.	7396 bp	Metaviridae	ssRNA-RT
RD_LD20201212	TRINITY_DN8188_c0_g1_i1	YP_009325865.1	36.211	950	DEFINITION ATPase [Only Syngen Nebraska virus 5].	ORGANISM Only Syngen Nebraska virus 5	Viruses;Varidnaviria;Bamfordvirae;Nucleocytoviricota;Megaviricetes;Algavirales;Phycodnaviridae;Chlorovirus.	327147 bp	Phycodnaviridae	dsDNA
NC_YX20210611	TRINITY_DN1037_c0_g1_i7	YP_009666308.1	27.561	947	DEFINITION Reverse Transcriptase, partial [Cladosporium fulvum T-1 virus].	ORGANISM Cladosporium fulvum T-1 virus	Viruses;Riboviria;Pararnavirae;Artverviricota;Revtraviricetes;Ortervirales;Metaviridae;Metavirus.	7396 bp	Metaviridae	ssRNA-RT
NC_YX20210611	TRINITY_DN103258_c0_g1_i1	YP_003800003.1	34.402	936	DEFINITION RNA-directed RNA polymerase, partial [Circulifer tenellus virus 1].	ORGANISM Circulifer tenellus virus 1	Viruses;Riboviria;dsRNAviruses.	8086 bp	Riboviria	dsRNA
NC_YX20210611	TRINITY_DN7189_c0_g1_i1	YP_003800001.1	32.112	928	DEFINITION RNA-directed RNA polymerase, partial [Spissistilus festinus virus1].	ORGANISM Spissistilus festinus virus 1	Viruses;Riboviria;dsRNAviruses.	7951 bp	Riboviria	dsRNA
NC_YX20210611	TRINITY_DN14152_c0_g1_i7	YP_010796961.1	36.677	927	DEFINITION PolB [Mayetiola barley midge adintovirus].	ORGANISM Mayetiola barley midge adintovirus	Viruses;Varidnaviria;Bamfordvirae;Preplasmiviricota;Polintoviricetes;Orthopolintovirales;Adintoviridae;Alphadintovirus;Alphadintovirusmayetiola.	12571 bp	Adintoviridae	dsDNA
RD_LD20201212	TRINITY_DN2232_c0_g1_i1	NP_619779.1	24.298	926	DEFINITION 130KD protein [Nilaparvata lugens reovirus].	ORGANISM Nilaparvata lugens reovirus	Viruses;Riboviria;Orthornavirae;Duplornaviricota;Resentoviricetes;Reovirales;Spinareoviridae;Fijivirus.	3560 bp	Spinareoviridae	dsRNA
NC_LD20210330	TRINITY_DN4248_c0_g1_i15	YP_010796957.1	31.094	923	DEFINITION PolB [Terrapene box turtle adintovirus].	ORGANISM Terrapene box turtle adintovirus	Viruses;Varidnaviria;Bamfordvirae;Preplasmiviricota;Polintoviricetes;Orthopolintovirales;Adintoviridae;Betadintovirus;Betadintovirusterrapene.	12754 bp	Adintoviridae	dsDNA
NC_YX20210611	TRINITY_DN30443_c2_g1_i2	YP_010796961.1	41.413	920	DEFINITION PolB [Mayetiola barley midge adintovirus].	ORGANISM Mayetiola barley midge adintovirus	Viruses;Varidnaviria;Bamfordvirae;Preplasmiviricota;Polintoviricetes;Orthopolintovirales;Adintoviridae;Alphadintovirus;Alphadintovirusmayetiola.	12571 bp	Adintoviridae	dsDNA
RD_LD20201212	TRINITY_DN142043_c0_g1_i1	YP_009270649.1	27.62	916	DEFINITION glycoprotein precursor [Wuhan Insect virus 2].	ORGANISM Wuhan Insect virus 2	Viruses;Riboviria;Orthornavirae;Negarnaviricota;Polyploviricotina;Ellioviricetes;Bunyavirales;Phasmaviridae;Wuhivirus;Wuhivirusinsecti.	6515 bp	Phasmaviridae	ssRNA(-)
RD_LD20201212	TRINITY_DN1217_c0_g1_i8	YP_009507248.1	31.182	914	DEFINITION ORF B [Trichoplusia ni TED virus].	ORGANISM Trichoplusia ni TED virus	Viruses;Riboviria;Pararnavirae;Artverviricota;Revtraviricetes;Ortervirales;Metaviridae;Errantivirus.	7510 bp	Metaviridae	ssRNA-RT
NC_YX20210611	TRINITY_DN2037_c0_g1_i11	YP_009507248.1	30.635	914	DEFINITION ORF B [Trichoplusia ni TED virus].	ORGANISM Trichoplusia ni TED virus	Viruses;Riboviria;Pararnavirae;Artverviricota;Revtraviricetes;Ortervirales;Metaviridae;Errantivirus.	7510 bp	Metaviridae	ssRNA-RT
RD_LD20200821	TRINITY_DN2964_c0_g1_i19	YP_010796961.1	35.667	914	DEFINITION PolB [Mayetiola barley midge adintovirus].	ORGANISM Mayetiola barley midge adintovirus	Viruses;Varidnaviria;Bamfordvirae;Preplasmiviricota;Polintoviricetes;Orthopolintovirales;Adintoviridae;Alphadintovirus;Alphadintovirusmayetiola.	12571 bp	Adintoviridae	dsDNA
RD_LD20200821	TRINITY_DN331_c0_g1_i21	YP_009507248.1	31.182	914	DEFINITION ORF B [Trichoplusia ni TED virus].	ORGANISM Trichoplusia ni TED virus	Viruses;Riboviria;Pararnavirae;Artverviricota;Revtraviricetes;Ortervirales;Metaviridae;Errantivirus.	7510 bp	Metaviridae	ssRNA-RT
RD_LD20200821	TRINITY_DN3752_c0_g1_i2	YP_010796961.1	38.925	912	DEFINITION PolB [Mayetiola barley midge adintovirus].	ORGANISM Mayetiola barley midge adintovirus	Viruses;Varidnaviria;Bamfordvirae;Preplasmiviricota;Polintoviricetes;Orthopolintovirales;Adintoviridae;Alphadintovirus;Alphadintovirusmayetiola.	12571 bp	Adintoviridae	dsDNA
RD_LD20201212	TRINITY_DN3547_c0_g1_i5	YP_010802960.1	25.027	911	DEFINITION hypothetical protein QKU48_gp0077 [Fadolivirus algeromassiliense].	ORGANISM Fadolivirus algeromassiliense	Viruses;Varidnaviria;Bamfordvirae;Nucleocytoviricota;Megaviricetes;Imitervirales;Mimiviridae;Klosneuvirinae;Fadolivirus.	1573504 bp	Mimiviridae	dsDNA
RD_LD20200821	TRINITY_DN18845_c0_g1_i1	YP_010796961.1	33.702	905	DEFINITION PolB [Mayetiola barley midge adintovirus].	ORGANISM Mayetiola barley midge adintovirus	Viruses;Varidnaviria;Bamfordvirae;Preplasmiviricota;Polintoviricetes;Orthopolintovirales;Adintoviridae;Alphadintovirus;Alphadintovirusmayetiola.	12571 bp	Adintoviridae	dsDNA
RD_LD20201212	TRINITY_DN4213_c0_g1_i1	YP_010796961.1	39.092	903	DEFINITION PolB [Mayetiola barley midge adintovirus].	ORGANISM Mayetiola barley midge adintovirus	Viruses;Varidnaviria;Bamfordvirae;Preplasmiviricota;Polintoviricetes;Orthopolintovirales;Adintoviridae;Alphadintovirus;Alphadintovirusmayetiola.	12571 bp	Adintoviridae	dsDNA
RD_LD20200821	TRINITY_DN4784_c0_g1_i2	YP_010796961.1	42.082	903	DEFINITION PolB [Mayetiola barley midge adintovirus].	ORGANISM Mayetiola barley midge adintovirus	Viruses;Varidnaviria;Bamfordvirae;Preplasmiviricota;Polintoviricetes;Orthopolintovirales;Adintoviridae;Alphadintovirus;Alphadintovirusmayetiola.	12571 bp	Adintoviridae	dsDNA
RD_LD20201212	TRINITY_DN7575_c0_g1_i1	YP_010803161.1	27.192	901	DEFINITION peptidase M16 [Fadolivirus algeromassiliense].	ORGANISM Fadolivirus algeromassiliense	Viruses;Varidnaviria;Bamfordvirae;Nucleocytoviricota;Megaviricetes;Imitervirales;Mimiviridae;Klosneuvirinae;Fadolivirus.	1573504 bp	Mimiviridae	dsDNA
RD_LD20200821	TRINITY_DN18613_c0_g1_i4	YP_010803161.1	27.192	901	DEFINITION peptidase M16 [Fadolivirus algeromassiliense].	ORGANISM Fadolivirus algeromassiliense	Viruses;Varidnaviria;Bamfordvirae;Nucleocytoviricota;Megaviricetes;Imitervirales;Mimiviridae;Klosneuvirinae;Fadolivirus.	1573504 bp	Mimiviridae	dsDNA
RD_LD20200821	TRINITY_DN36702_c0_g1_i6	YP_010796961.1	37.305	898	DEFINITION PolB [Mayetiola barley midge adintovirus].	ORGANISM Mayetiola barley midge adintovirus	Viruses;Varidnaviria;Bamfordvirae;Preplasmiviricota;Polintoviricetes;Orthopolintovirales;Adintoviridae;Alphadintovirus;Alphadintovirusmayetiola.	12571 bp	Adintoviridae	dsDNA
NC_YX20210611	TRINITY_DN3381_c0_g1_i1	YP_010803161.1	27.982	897	DEFINITION peptidase M16 [Fadolivirus algeromassiliense].	ORGANISM Fadolivirus algeromassiliense	Viruses;Varidnaviria;Bamfordvirae;Nucleocytoviricota;Megaviricetes;Imitervirales;Mimiviridae;Klosneuvirinae;Fadolivirus.	1573504 bp	Mimiviridae	dsDNA
NC_YX20210611	TRINITY_DN9042_c0_g1_i6	NP_955606.1	37.054	896	DEFINITION FBS [Fujinami sarcoma virus].	ORGANISM Fujinami sarcoma virus	Viruses;Riboviria;Pararnavirae;Artverviricota;Revtraviricetes;Ortervirales;Retroviridae;Orthoretrovirinae;Alpharetrovirus.	4788 bp	Retroviridae	ssRNA-RT
NC_YX20210611	TRINITY_DN8878_c0_g1_i7	YP_010796961.1	36.242	894	DEFINITION PolB [Mayetiola barley midge adintovirus].	ORGANISM Mayetiola barley midge adintovirus	Viruses;Varidnaviria;Bamfordvirae;Preplasmiviricota;Polintoviricetes;Orthopolintovirales;Adintoviridae;Alphadintovirus;Alphadintovirusmayetiola.	12571 bp	Adintoviridae	dsDNA
RD_LD20201212	TRINITY_DN18302_c1_g1_i1	YP_010796961.1	34.938	893	DEFINITION PolB [Mayetiola barley midge adintovirus].	ORGANISM Mayetiola barley midge adintovirus	Viruses;Varidnaviria;Bamfordvirae;Preplasmiviricota;Polintoviricetes;Orthopolintovirales;Adintoviridae;Alphadintovirus;Alphadintovirusmayetiola.	12571 bp	Adintoviridae	dsDNA
NC_YX20210611	TRINITY_DN26996_c0_g1_i1	YP_010803626.1	21.389	893	DEFINITION P-type ATPase subfamily IV [Fadolivirus algeromassiliense].	ORGANISM Fadolivirus algeromassiliense	Viruses;Varidnaviria;Bamfordvirae;Nucleocytoviricota;Megaviricetes;Imitervirales;Mimiviridae;Klosneuvirinae;Fadolivirus.	1573504 bp	Mimiviridae	dsDNA
RD_LD20200821	TRINITY_DN28867_c1_g1_i3	YP_010796961.1	34.938	893	DEFINITION PolB [Mayetiola barley midge adintovirus].	ORGANISM Mayetiola barley midge adintovirus	Viruses;Varidnaviria;Bamfordvirae;Preplasmiviricota;Polintoviricetes;Orthopolintovirales;Adintoviridae;Alphadintovirus;Alphadintovirusmayetiola.	12571 bp	Adintoviridae	dsDNA
NC_YX20210611	TRINITY_DN15253_c0_g1_i14	YP_009507248.1	31.046	889	DEFINITION ORF B [Trichoplusia ni TED virus].	ORGANISM Trichoplusia ni TED virus	Viruses;Riboviria;Pararnavirae;Artverviricota;Revtraviricetes;Ortervirales;Metaviridae;Errantivirus.	7510 bp	Metaviridae	ssRNA-RT
NC_LD20210330	TRINITY_DN19704_c0_g1_i1	YP_009507248.1	26.945	887	DEFINITION ORF B [Trichoplusia ni TED virus].	ORGANISM Trichoplusia ni TED virus	Viruses;Riboviria;Pararnavirae;Artverviricota;Revtraviricetes;Ortervirales;Metaviridae;Errantivirus.	7510 bp	Metaviridae	ssRNA-RT
NC_LD20210330	TRINITY_DN3244_c0_g1_i16	YP_010796957.1	37.655	887	DEFINITION PolB [Terrapene box turtle adintovirus].	ORGANISM Terrapene box turtle adintovirus	Viruses;Varidnaviria;Bamfordvirae;Preplasmiviricota;Polintoviricetes;Orthopolintovirales;Adintoviridae;Betadintovirus;Betadintovirusterrapene.	12754 bp	Adintoviridae	dsDNA
NC_LD20210330	TRINITY_DN2354_c0_g2_i10	YP_010780181.1	27.18	883	DEFINITION hypothetical protein QJ856_gp1184 [Tupanvirus deep ocean].	ORGANISM Tupanvirus deep ocean	Viruses;Varidnaviria;Bamfordvirae;Nucleocytoviricota;Megaviricetes;Imitervirales;Mimiviridae;Megamimivirinae;Tupanvirus.	1439508 bp	Mimiviridae	dsDNA
RD_LD20200821	TRINITY_DN413_c0_g2_i1	YP_009507248.1	25.028	879	DEFINITION ORF B [Trichoplusia ni TED virus].	ORGANISM Trichoplusia ni TED virus	Viruses;Riboviria;Pararnavirae;Artverviricota;Revtraviricetes;Ortervirales;Metaviridae;Errantivirus.	7510 bp	Metaviridae	ssRNA-RT
NC_YX20210611	TRINITY_DN1369_c0_g1_i11	YP_009507248.1	28.082	876	DEFINITION ORF B [Trichoplusia ni TED virus].	ORGANISM Trichoplusia ni TED virus	Viruses;Riboviria;Pararnavirae;Artverviricota;Revtraviricetes;Ortervirales;Metaviridae;Errantivirus.	7510 bp	Metaviridae	ssRNA-RT
RD_LD20200821	TRINITY_DN18682_c0_g1_i1	YP_052935.1	27.095	871	DEFINITION RNA-dependent RNA polymerase VP1 [Palyam virus].	ORGANISM Palyam virus	Viruses;Riboviria;Orthornavirae;Duplornaviricota;Resentoviricetes;Reovirales;Sedoreoviridae;Orbivirus.	3930 bp	Sedoreoviridae	dsRNA
NC_YX20210611	TRINITY_DN21166_c0_g1_i1	YP_010796961.1	35.213	869	DEFINITION PolB [Mayetiola barley midge adintovirus].	ORGANISM Mayetiola barley midge adintovirus	Viruses;Varidnaviria;Bamfordvirae;Preplasmiviricota;Polintoviricetes;Orthopolintovirales;Adintoviridae;Alphadintovirus;Alphadintovirusmayetiola.	12571 bp	Adintoviridae	dsDNA
NC_LD20210330	TRINITY_DN4633_c0_g1_i19	YP_009666308.1	29.942	865	DEFINITION Reverse Transcriptase, partial [Cladosporium fulvum T-1 virus].	ORGANISM Cladosporium fulvum T-1 virus	Viruses;Riboviria;Pararnavirae;Artverviricota;Revtraviricetes;Ortervirales;Metaviridae;Metavirus.	7396 bp	Metaviridae	ssRNA-RT
NC_LD20210330	TRINITY_DN8258_c0_g1_i1	YP_009507248.1	26.138	857	DEFINITION ORF B [Trichoplusia ni TED virus].	ORGANISM Trichoplusia ni TED virus	Viruses;Riboviria;Pararnavirae;Artverviricota;Revtraviricetes;Ortervirales;Metaviridae;Errantivirus.	7510 bp	Metaviridae	ssRNA-RT
RD_LD20201212	TRINITY_DN19505_c0_g1_i3	YP_010796961.1	40.448	848	DEFINITION PolB [Mayetiola barley midge adintovirus].	ORGANISM Mayetiola barley midge adintovirus	Viruses;Varidnaviria;Bamfordvirae;Preplasmiviricota;Polintoviricetes;Orthopolintovirales;Adintoviridae;Alphadintovirus;Alphadintovirusmayetiola.	12571 bp	Adintoviridae	dsDNA
NC_YX20210611	TRINITY_DN31378_c0_g1_i2	YP_009701904.1	21.657	845	DEFINITION ATPase [Paramecium bursaria Chlorella virus CVA-1].	ORGANISM Paramecium bursaria Chlorella virus CVA-1	Viruses;Varidnaviria;Bamfordvirae;Nucleocytoviricota;Megaviricetes;Algavirales;Phycodnaviridae;Chlorovirus;ParameciumbursariaChlorellavirusA1.	326592 bp	Phycodnaviridae	dsDNA
NC_YX20210611	TRINITY_DN3286_c0_g1_i3	YP_009507248.1	32.781	845	DEFINITION ORF B [Trichoplusia ni TED virus].	ORGANISM Trichoplusia ni TED virus	Viruses;Riboviria;Pararnavirae;Artverviricota;Revtraviricetes;Ortervirales;Metaviridae;Errantivirus.	7510 bp	Metaviridae	ssRNA-RT
NC_LD20210330	TRINITY_DN267712_c0_g1_i1	YP_009345058.1	25.474	844	DEFINITION 1ab [Wuhan nido-like virus 1].	ORGANISM Wuhan nido-like virus 1	Viruses;Riboviria.	17562 bp	Riboviria	RNA virus
RD_LD20200821	TRINITY_DN12639_c0_g1_i1	YP_009325865.1	38.021	839	DEFINITION ATPase [Only Syngen Nebraska virus 5].	ORGANISM Only Syngen Nebraska virus 5	Viruses;Varidnaviria;Bamfordvirae;Nucleocytoviricota;Megaviricetes;Algavirales;Phycodnaviridae;Chlorovirus.	327147 bp	Phycodnaviridae	dsDNA
RD_LD20201212	TRINITY_DN33392_c0_g1_i4	YP_010796957.1	37.112	838	DEFINITION PolB [Terrapene box turtle adintovirus].	ORGANISM Terrapene box turtle adintovirus	Viruses;Varidnaviria;Bamfordvirae;Preplasmiviricota;Polintoviricetes;Orthopolintovirales;Adintoviridae;Betadintovirus;Betadintovirusterrapene.	12754 bp	Adintoviridae	dsDNA
RD_LD20201212	TRINITY_DN47119_c0_g2_i1	YP_010801197.1	29.952	838	DEFINITION LEF-8 [Carcinus maenas nudivirus].	ORGANISM Carcinus maenas nudivirus	Viruses;Naldaviricetes;Lefavirales;Nudiviridae;Gammanudivirus;Gammanudiviruscameanadis.	113840 bp	Nudiviridae	dsDNA
RD_LD20201212	TRINITY_DN81547_c0_g1_i1	YP_005255241.1	41.766	838	DEFINITION S2 gene product [Spissistilus festinus reovirus].	ORGANISM Spissistilus festinus reovirus	Viruses;Riboviria;Orthornavirae;Duplornaviricota;Resentoviricetes;Reovirales.	3780 bp	Reovirales	dsRNA
NC_YX20210611	TRINITY_DN49639_c0_g1_i11	YP_009507248.1	26.372	838	DEFINITION ORF B [Trichoplusia ni TED virus].	ORGANISM Trichoplusia ni TED virus	Viruses;Riboviria;Pararnavirae;Artverviricota;Revtraviricetes;Ortervirales;Metaviridae;Errantivirus.	7510 bp	Metaviridae	ssRNA-RT
RD_LD20200821	TRINITY_DN10838_c0_g1_i1	YP_009666308.1	27.751	836	DEFINITION Reverse Transcriptase, partial [Cladosporium fulvum T-1 virus].	ORGANISM Cladosporium fulvum T-1 virus	Viruses;Riboviria;Pararnavirae;Artverviricota;Revtraviricetes;Ortervirales;Metaviridae;Metavirus.	7396 bp	Metaviridae	ssRNA-RT
NC_LD20210330	TRINITY_DN4959_c0_g1_i6	YP_010803532.1	24.101	834	DEFINITION eukaryotic translation elongation factor 2 [Fadolivirusalgeromassiliense].	ORGANISM Fadolivirus algeromassiliense	Viruses;Varidnaviria;Bamfordvirae;Nucleocytoviricota;Megaviricetes;Imitervirales;Mimiviridae;Klosneuvirinae;Fadolivirus.	1573504 bp	Mimiviridae	dsDNA
NC_LD20210330	TRINITY_DN91841_c1_g1_i1	YP_009289352.1	40.696	833	DEFINITION RNA-dependent RNA polymerase [Sanxia Water Strider Virus 5].	ORGANISM Sanxia Water Strider Virus 5	Viruses;Riboviria;Orthornavirae;Negarnaviricota;Haploviricotina;Monjiviricetes;Mononegavirales;Rhabdoviridae.	12978 bp	Rhabdoviridae	ssRNA(-)
RD_LD20201212	TRINITY_DN4948_c0_g1_i11	YP_009666308.1	31.13	832	DEFINITION Reverse Transcriptase, partial [Cladosporium fulvum T-1 virus].	ORGANISM Cladosporium fulvum T-1 virus	Viruses;Riboviria;Pararnavirae;Artverviricota;Revtraviricetes;Ortervirales;Metaviridae;Metavirus.	7396 bp	Metaviridae	ssRNA-RT
NC_YX20210611	TRINITY_DN1736_c0_g1_i2	YP_009666308.1	25.962	832	DEFINITION Reverse Transcriptase, partial [Cladosporium fulvum T-1 virus].	ORGANISM Cladosporium fulvum T-1 virus	Viruses;Riboviria;Pararnavirae;Artverviricota;Revtraviricetes;Ortervirales;Metaviridae;Metavirus.	7396 bp	Metaviridae	ssRNA-RT
NC_YX20210611	TRINITY_DN4439_c0_g1_i3	YP_009507248.1	25.872	831	DEFINITION ORF B [Trichoplusia ni TED virus].	ORGANISM Trichoplusia ni TED virus	Viruses;Riboviria;Pararnavirae;Artverviricota;Revtraviricetes;Ortervirales;Metaviridae;Errantivirus.	7510 bp	Metaviridae	ssRNA-RT
RD_LD20200821	TRINITY_DN6128_c0_g1_i17	YP_010796961.1	41.013	829	DEFINITION PolB [Mayetiola barley midge adintovirus].	ORGANISM Mayetiola barley midge adintovirus	Viruses;Varidnaviria;Bamfordvirae;Preplasmiviricota;Polintoviricetes;Orthopolintovirales;Adintoviridae;Alphadintovirus;Alphadintovirusmayetiola.	12571 bp	Adintoviridae	dsDNA
NC_YX20210611	TRINITY_DN8182_c0_g2_i1	YP_009507248.1	28.295	827	DEFINITION ORF B [Trichoplusia ni TED virus].	ORGANISM Trichoplusia ni TED virus	Viruses;Riboviria;Pararnavirae;Artverviricota;Revtraviricetes;Ortervirales;Metaviridae;Errantivirus.	7510 bp	Metaviridae	ssRNA-RT
RD_LD20201212	TRINITY_DN1514_c0_g1_i1	YP_249756.1	21.212	825	DEFINITION hypothetical protein [Fiji disease virus].	ORGANISM Fiji disease virus	Viruses;Riboviria;Orthornavirae;Duplornaviricota;Resentoviricetes;Reovirales;Spinareoviridae;Fijivirus.	3820 bp	Spinareoviridae	dsRNA
RD_LD20201212	TRINITY_DN63855_c1_g1_i1	YP_009666308.1	28.519	824	DEFINITION Reverse Transcriptase, partial [Cladosporium fulvum T-1 virus].	ORGANISM Cladosporium fulvum T-1 virus	Viruses;Riboviria;Pararnavirae;Artverviricota;Revtraviricetes;Ortervirales;Metaviridae;Metavirus.	7396 bp	Metaviridae	ssRNA-RT
RD_LD20200821	TRINITY_DN11107_c0_g1_i1	YP_010803676.1	32.524	824	DEFINITION valyl-tRNA synthetase [Fadolivirus algeromassiliense].	ORGANISM Fadolivirus algeromassiliense	Viruses;Varidnaviria;Bamfordvirae;Nucleocytoviricota;Megaviricetes;Imitervirales;Mimiviridae;Klosneuvirinae;Fadolivirus.	1573504 bp	Mimiviridae	dsDNA
RD_LD20201212	TRINITY_DN20509_c0_g1_i4	YP_010803676.1	32.321	823	DEFINITION valyl-tRNA synthetase [Fadolivirus algeromassiliense].	ORGANISM Fadolivirus algeromassiliense	Viruses;Varidnaviria;Bamfordvirae;Nucleocytoviricota;Megaviricetes;Imitervirales;Mimiviridae;Klosneuvirinae;Fadolivirus.	1573504 bp	Mimiviridae	dsDNA
RD_LD20200821	TRINITY_DN26276_c0_g1_i13	YP_009666308.1	26.367	823	DEFINITION Reverse Transcriptase, partial [Cladosporium fulvum T-1 virus].	ORGANISM Cladosporium fulvum T-1 virus	Viruses;Riboviria;Pararnavirae;Artverviricota;Revtraviricetes;Ortervirales;Metaviridae;Metavirus.	7396 bp	Metaviridae	ssRNA-RT
RD_LD20201212	TRINITY_DN369_c0_g1_i12	YP_009507248.1	27.129	822	DEFINITION ORF B [Trichoplusia ni TED virus].	ORGANISM Trichoplusia ni TED virus	Viruses;Riboviria;Pararnavirae;Artverviricota;Revtraviricetes;Ortervirales;Metaviridae;Errantivirus.	7510 bp	Metaviridae	ssRNA-RT
RD_LD20201212	TRINITY_DN41114_c0_g1_i7	YP_009666308.1	27.494	822	DEFINITION Reverse Transcriptase, partial [Cladosporium fulvum T-1 virus].	ORGANISM Cladosporium fulvum T-1 virus	Viruses;Riboviria;Pararnavirae;Artverviricota;Revtraviricetes;Ortervirales;Metaviridae;Metavirus.	7396 bp	Metaviridae	ssRNA-RT
RD_LD20201212	TRINITY_DN13480_c0_g1_i18	YP_009001498.1	28.049	820	DEFINITION ABC transporter [Alphaentomopoxvirus acuprea].	ORGANISM Alphaentomopoxvirus acuprea	Viruses;Varidnaviria;Bamfordvirae;Nucleocytoviricota;Pokkesviricetes;Chitovirales;Poxviridae;Entomopoxvirinae;Alphaentomopoxvirus.	245717 bp	Poxviridae	dsDNA
NC_LD20210330	TRINITY_DN5013_c0_g1_i5	YP_009701904.1	22.073	820	DEFINITION ATPase [Paramecium bursaria Chlorella virus CVA-1].	ORGANISM Paramecium bursaria Chlorella virus CVA-1	Viruses;Varidnaviria;Bamfordvirae;Nucleocytoviricota;Megaviricetes;Algavirales;Phycodnaviridae;Chlorovirus;ParameciumbursariaChlorellavirusA1.	326592 bp	Phycodnaviridae	dsDNA
RD_LD20201212	TRINITY_DN8122_c0_g2_i2	YP_009666308.1	26.129	819	DEFINITION Reverse Transcriptase, partial [Cladosporium fulvum T-1 virus].	ORGANISM Cladosporium fulvum T-1 virus	Viruses;Riboviria;Pararnavirae;Artverviricota;Revtraviricetes;Ortervirales;Metaviridae;Metavirus.	7396 bp	Metaviridae	ssRNA-RT
NC_YX20210611	TRINITY_DN4318_c0_g2_i20	YP_010796961.1	34.066	819	DEFINITION PolB [Mayetiola barley midge adintovirus].	ORGANISM Mayetiola barley midge adintovirus	Viruses;Varidnaviria;Bamfordvirae;Preplasmiviricota;Polintoviricetes;Orthopolintovirales;Adintoviridae;Alphadintovirus;Alphadintovirusmayetiola.	12571 bp	Adintoviridae	dsDNA
NC_YX20210611	TRINITY_DN2224_c0_g1_i2	YP_009666308.1	25.767	815	DEFINITION Reverse Transcriptase, partial [Cladosporium fulvum T-1 virus].	ORGANISM Cladosporium fulvum T-1 virus	Viruses;Riboviria;Pararnavirae;Artverviricota;Revtraviricetes;Ortervirales;Metaviridae;Metavirus.	7396 bp	Metaviridae	ssRNA-RT
RD_LD20201212	TRINITY_DN3759_c0_g1_i1	YP_010781262.1	23.985	813	DEFINITION mimivirus elongation factor aef-2 [Tupanvirus deep ocean].	ORGANISM Tupanvirus deep ocean	Viruses;Varidnaviria;Bamfordvirae;Nucleocytoviricota;Megaviricetes;Imitervirales;Mimiviridae;Megamimivirinae;Tupanvirus.	1439508 bp	Mimiviridae	dsDNA
RD_LD20200821	TRINITY_DN19424_c0_g1_i1	YP_010781262.1	23.985	813	DEFINITION mimivirus elongation factor aef-2 [Tupanvirus deep ocean].	ORGANISM Tupanvirus deep ocean	Viruses;Varidnaviria;Bamfordvirae;Nucleocytoviricota;Megaviricetes;Imitervirales;Mimiviridae;Megamimivirinae;Tupanvirus.	1439508 bp	Mimiviridae	dsDNA
NC_YX20210611	TRINITY_DN10662_c0_g1_i10	YP_009666308.1	30.419	812	DEFINITION Reverse Transcriptase, partial [Cladosporium fulvum T-1 virus].	ORGANISM Cladosporium fulvum T-1 virus	Viruses;Riboviria;Pararnavirae;Artverviricota;Revtraviricetes;Ortervirales;Metaviridae;Metavirus.	7396 bp	Metaviridae	ssRNA-RT
RD_LD20200821	TRINITY_DN1615_c2_g1_i1	YP_010795408.1	28.448	812	DEFINITION polymerase catalytic subunit [Suid alphaherpesvirus 1].	ORGANISM Suid alphaherpesvirus 1	Viruses;Duplodnaviria;Heunggongvirae;Peploviricota;Herviviricetes;Herpesvirales;Orthoherpesviridae;Alphaherpesvirinae;Varicellovirus;Varicellovirussuidalpha1.	140377 bp	Orthoherpesviridae	dsDNA
NC_YX20210611	TRINITY_DN31015_c0_g1_i11	YP_009507248.1	27.531	810	DEFINITION ORF B [Trichoplusia ni TED virus].	ORGANISM Trichoplusia ni TED virus	Viruses;Riboviria;Pararnavirae;Artverviricota;Revtraviricetes;Ortervirales;Metaviridae;Errantivirus.	7510 bp	Metaviridae	ssRNA-RT
NC_YX20210611	TRINITY_DN443_c0_g1_i1	YP_010782370.1	28.218	808	DEFINITION putative ankyrin repeat protein [Tupanvirus soda lake].	ORGANISM Tupanvirus soda lake	Viruses;Varidnaviria;Bamfordvirae;Nucleocytoviricota;Megaviricetes;Imitervirales;Mimiviridae;Megamimivirinae;Tupanvirus.	1516267 bp	Mimiviridae	dsDNA
NC_YX20210611	TRINITY_DN77175_c0_g1_i2	YP_009001498.1	27.138	807	DEFINITION ABC transporter [Alphaentomopoxvirus acuprea].	ORGANISM Alphaentomopoxvirus acuprea	Viruses;Varidnaviria;Bamfordvirae;Nucleocytoviricota;Pokkesviricetes;Chitovirales;Poxviridae;Entomopoxvirinae;Alphaentomopoxvirus.	245717 bp	Poxviridae	dsDNA
NC_LD20210330	TRINITY_DN40366_c0_g2_i1	YP_009666308.1	31.71	801	DEFINITION Reverse Transcriptase, partial [Cladosporium fulvum T-1 virus].	ORGANISM Cladosporium fulvum T-1 virus	Viruses;Riboviria;Pararnavirae;Artverviricota;Revtraviricetes;Ortervirales;Metaviridae;Metavirus.	7396 bp	Metaviridae	ssRNA-RT
RD_LD20201212	TRINITY_DN243_c0_g1_i1	YP_001111372.1	99.499	799	DEFINITION P5 protein [Rice gall dwarf virus].	ORGANISM Rice gall dwarf virus	Viruses;Riboviria;Orthornavirae;Duplornaviricota;Resentoviricetes;Reovirales;Sedoreoviridae;Phytoreovirus.	2542 bp	Sedoreoviridae	dsRNA
NC_LD20210330	TRINITY_DN3221_c1_g1_i1	YP_009666308.1	25.564	798	DEFINITION Reverse Transcriptase, partial [Cladosporium fulvum T-1 virus].	ORGANISM Cladosporium fulvum T-1 virus	Viruses;Riboviria;Pararnavirae;Artverviricota;Revtraviricetes;Ortervirales;Metaviridae;Metavirus.	7396 bp	Metaviridae	ssRNA-RT
RD_LD20201212	TRINITY_DN25864_c0_g1_i2	YP_010778677.1	27.102	797	DEFINITION isoleucyl-tRNA synthetase [Bodo saltans virus].	ORGANISM Bodo saltans virus	Viruses;Varidnaviria;Bamfordvirae;Nucleocytoviricota;Megaviricetes;Imitervirales;Mimiviridae;Klosneuvirinae;Theiavirus;Theiavirussalishense.	1385869 bp	Mimiviridae	dsDNA
NC_YX20210611	TRINITY_DN11544_c0_g1_i2	YP_009666308.1	26.289	795	DEFINITION Reverse Transcriptase, partial [Cladosporium fulvum T-1 virus].	ORGANISM Cladosporium fulvum T-1 virus	Viruses;Riboviria;Pararnavirae;Artverviricota;Revtraviricetes;Ortervirales;Metaviridae;Metavirus.	7396 bp	Metaviridae	ssRNA-RT
NC_LD20210330	TRINITY_DN19643_c0_g1_i4	YP_009666308.1	29.849	794	DEFINITION Reverse Transcriptase, partial [Cladosporium fulvum T-1 virus].	ORGANISM Cladosporium fulvum T-1 virus	Viruses;Riboviria;Pararnavirae;Artverviricota;Revtraviricetes;Ortervirales;Metaviridae;Metavirus.	7396 bp	Metaviridae	ssRNA-RT
RD_LD20200821	TRINITY_DN30842_c0_g1_i8	YP_009507248.1	27.582	794	DEFINITION ORF B [Trichoplusia ni TED virus].	ORGANISM Trichoplusia ni TED virus	Viruses;Riboviria;Pararnavirae;Artverviricota;Revtraviricetes;Ortervirales;Metaviridae;Errantivirus.	7510 bp	Metaviridae	ssRNA-RT
NC_LD20210330	TRINITY_DN18843_c0_g1_i4	YP_010781461.1	23.203	793	DEFINITION aminopeptidase M1-like [Tupanvirus soda lake].	ORGANISM Tupanvirus soda lake	Viruses;Varidnaviria;Bamfordvirae;Nucleocytoviricota;Megaviricetes;Imitervirales;Mimiviridae;Megamimivirinae;Tupanvirus.	1516267 bp	Mimiviridae	dsDNA
NC_LD20210330	TRINITY_DN72682_c0_g1_i5	YP_009666308.1	30.391	793	DEFINITION Reverse Transcriptase, partial [Cladosporium fulvum T-1 virus].	ORGANISM Cladosporium fulvum T-1 virus	Viruses;Riboviria;Pararnavirae;Artverviricota;Revtraviricetes;Ortervirales;Metaviridae;Metavirus.	7396 bp	Metaviridae	ssRNA-RT
RD_LD20200821	TRINITY_DN128657_c0_g1_i1	YP_009666308.1	26.734	793	DEFINITION Reverse Transcriptase, partial [Cladosporium fulvum T-1 virus].	ORGANISM Cladosporium fulvum T-1 virus	Viruses;Riboviria;Pararnavirae;Artverviricota;Revtraviricetes;Ortervirales;Metaviridae;Metavirus.	7396 bp	Metaviridae	ssRNA-RT
RD_LD20201212	TRINITY_DN28449_c0_g1_i2	YP_009666308.1	26.515	792	DEFINITION Reverse Transcriptase, partial [Cladosporium fulvum T-1 virus].	ORGANISM Cladosporium fulvum T-1 virus	Viruses;Riboviria;Pararnavirae;Artverviricota;Revtraviricetes;Ortervirales;Metaviridae;Metavirus.	7396 bp	Metaviridae	ssRNA-RT
RD_LD20201212	TRINITY_DN8283_c0_g1_i15	YP_010796961.1	44.318	792	DEFINITION PolB [Mayetiola barley midge adintovirus].	ORGANISM Mayetiola barley midge adintovirus	Viruses;Varidnaviria;Bamfordvirae;Preplasmiviricota;Polintoviricetes;Orthopolintovirales;Adintoviridae;Alphadintovirus;Alphadintovirusmayetiola.	12571 bp	Adintoviridae	dsDNA
NC_LD20210330	TRINITY_DN2977_c0_g1_i19	YP_009666308.1	30.808	792	DEFINITION Reverse Transcriptase, partial [Cladosporium fulvum T-1 virus].	ORGANISM Cladosporium fulvum T-1 virus	Viruses;Riboviria;Pararnavirae;Artverviricota;Revtraviricetes;Ortervirales;Metaviridae;Metavirus.	7396 bp	Metaviridae	ssRNA-RT
NC_LD20210330	TRINITY_DN16770_c0_g1_i2	YP_010796957.1	38.657	789	DEFINITION PolB [Terrapene box turtle adintovirus].	ORGANISM Terrapene box turtle adintovirus	Viruses;Varidnaviria;Bamfordvirae;Preplasmiviricota;Polintoviricetes;Orthopolintovirales;Adintoviridae;Betadintovirus;Betadintovirusterrapene.	12754 bp	Adintoviridae	dsDNA
RD_LD20201212	TRINITY_DN11990_c0_g1_i27	YP_009666308.1	31.472	788	DEFINITION Reverse Transcriptase, partial [Cladosporium fulvum T-1 virus].	ORGANISM Cladosporium fulvum T-1 virus	Viruses;Riboviria;Pararnavirae;Artverviricota;Revtraviricetes;Ortervirales;Metaviridae;Metavirus.	7396 bp	Metaviridae	ssRNA-RT
NC_LD20210330	TRINITY_DN34086_c0_g2_i1	YP_009666308.1	32.234	788	DEFINITION Reverse Transcriptase, partial [Cladosporium fulvum T-1 virus].	ORGANISM Cladosporium fulvum T-1 virus	Viruses;Riboviria;Pararnavirae;Artverviricota;Revtraviricetes;Ortervirales;Metaviridae;Metavirus.	7396 bp	Metaviridae	ssRNA-RT
RD_LD20200821	TRINITY_DN60870_c1_g1_i1	YP_009666308.1	31.472	788	DEFINITION Reverse Transcriptase, partial [Cladosporium fulvum T-1 virus].	ORGANISM Cladosporium fulvum T-1 virus	Viruses;Riboviria;Pararnavirae;Artverviricota;Revtraviricetes;Ortervirales;Metaviridae;Metavirus.	7396 bp	Metaviridae	ssRNA-RT
NC_YX20210611	TRINITY_DN237597_c0_g1_i1	YP_009553211.1	35.451	787	DEFINITION polyprotein [Sogatella furcifera hepe-like virus].	ORGANISM Sogatella furcifera hepe-like virus	Viruses;Riboviria;Orthornavirae;Kitrinoviricota;Alsuviricetes;Hepelivirales;Hepeviridae.	7312 bp	Hepeviridae	ssRNA(+)
NC_YX20210611	TRINITY_DN69025_c0_g2_i1	YP_009507248.1	26.081	786	DEFINITION ORF B [Trichoplusia ni TED virus].	ORGANISM Trichoplusia ni TED virus	Viruses;Riboviria;Pararnavirae;Artverviricota;Revtraviricetes;Ortervirales;Metaviridae;Errantivirus.	7510 bp	Metaviridae	ssRNA-RT
RD_LD20201212	TRINITY_DN3168_c0_g1_i16	YP_009666308.1	29.045	785	DEFINITION Reverse Transcriptase, partial [Cladosporium fulvum T-1 virus].	ORGANISM Cladosporium fulvum T-1 virus	Viruses;Riboviria;Pararnavirae;Artverviricota;Revtraviricetes;Ortervirales;Metaviridae;Metavirus.	7396 bp	Metaviridae	ssRNA-RT
RD_LD20200821	TRINITY_DN30349_c0_g2_i1	YP_009666308.1	29.045	785	DEFINITION Reverse Transcriptase, partial [Cladosporium fulvum T-1 virus].	ORGANISM Cladosporium fulvum T-1 virus	Viruses;Riboviria;Pararnavirae;Artverviricota;Revtraviricetes;Ortervirales;Metaviridae;Metavirus.	7396 bp	Metaviridae	ssRNA-RT
RD_LD20200821	TRINITY_DN14070_c0_g1_i10	YP_009666308.1	30.14	783	DEFINITION Reverse Transcriptase, partial [Cladosporium fulvum T-1 virus].	ORGANISM Cladosporium fulvum T-1 virus	Viruses;Riboviria;Pararnavirae;Artverviricota;Revtraviricetes;Ortervirales;Metaviridae;Metavirus.	7396 bp	Metaviridae	ssRNA-RT
RD_LD20200821	TRINITY_DN957_c0_g1_i1	YP_009666308.1	30.73	781	DEFINITION Reverse Transcriptase, partial [Cladosporium fulvum T-1 virus].	ORGANISM Cladosporium fulvum T-1 virus	Viruses;Riboviria;Pararnavirae;Artverviricota;Revtraviricetes;Ortervirales;Metaviridae;Metavirus.	7396 bp	Metaviridae	ssRNA-RT
NC_YX20210611	TRINITY_DN22331_c0_g1_i9	YP_009666308.1	31.538	780	DEFINITION Reverse Transcriptase, partial [Cladosporium fulvum T-1 virus].	ORGANISM Cladosporium fulvum T-1 virus	Viruses;Riboviria;Pararnavirae;Artverviricota;Revtraviricetes;Ortervirales;Metaviridae;Metavirus.	7396 bp	Metaviridae	ssRNA-RT
NC_YX20210611	TRINITY_DN13763_c0_g1_i16	YP_009666308.1	32.221	779	DEFINITION Reverse Transcriptase, partial [Cladosporium fulvum T-1 virus].	ORGANISM Cladosporium fulvum T-1 virus	Viruses;Riboviria;Pararnavirae;Artverviricota;Revtraviricetes;Ortervirales;Metaviridae;Metavirus.	7396 bp	Metaviridae	ssRNA-RT
NC_YX20210611	TRINITY_DN14415_c0_g1_i10	YP_009666308.1	27.928	777	DEFINITION Reverse Transcriptase, partial [Cladosporium fulvum T-1 virus].	ORGANISM Cladosporium fulvum T-1 virus	Viruses;Riboviria;Pararnavirae;Artverviricota;Revtraviricetes;Ortervirales;Metaviridae;Metavirus.	7396 bp	Metaviridae	ssRNA-RT
NC_YX20210611	TRINITY_DN10278_c0_g2_i1	YP_009666308.1	26.839	775	DEFINITION Reverse Transcriptase, partial [Cladosporium fulvum T-1 virus].	ORGANISM Cladosporium fulvum T-1 virus	Viruses;Riboviria;Pararnavirae;Artverviricota;Revtraviricetes;Ortervirales;Metaviridae;Metavirus.	7396 bp	Metaviridae	ssRNA-RT
NC_YX20210611	TRINITY_DN7212_c0_g1_i18	YP_009666308.1	31.355	775	DEFINITION Reverse Transcriptase, partial [Cladosporium fulvum T-1 virus].	ORGANISM Cladosporium fulvum T-1 virus	Viruses;Riboviria;Pararnavirae;Artverviricota;Revtraviricetes;Ortervirales;Metaviridae;Metavirus.	7396 bp	Metaviridae	ssRNA-RT
RD_LD20201212	TRINITY_DN16873_c2_g1_i1	YP_009666308.1	31.048	773	DEFINITION Reverse Transcriptase, partial [Cladosporium fulvum T-1 virus].	ORGANISM Cladosporium fulvum T-1 virus	Viruses;Riboviria;Pararnavirae;Artverviricota;Revtraviricetes;Ortervirales;Metaviridae;Metavirus.	7396 bp	Metaviridae	ssRNA-RT
NC_LD20210330	TRINITY_DN202_c0_g1_i4	YP_009666308.1	27.555	773	DEFINITION Reverse Transcriptase, partial [Cladosporium fulvum T-1 virus].	ORGANISM Cladosporium fulvum T-1 virus	Viruses;Riboviria;Pararnavirae;Artverviricota;Revtraviricetes;Ortervirales;Metaviridae;Metavirus.	7396 bp	Metaviridae	ssRNA-RT
NC_LD20210330	TRINITY_DN57813_c0_g1_i3	YP_009666308.1	25.873	773	DEFINITION Reverse Transcriptase, partial [Cladosporium fulvum T-1 virus].	ORGANISM Cladosporium fulvum T-1 virus	Viruses;Riboviria;Pararnavirae;Artverviricota;Revtraviricetes;Ortervirales;Metaviridae;Metavirus.	7396 bp	Metaviridae	ssRNA-RT
RD_LD20200821	TRINITY_DN905_c0_g1_i1	YP_003800001.1	34.112	771	DEFINITION RNA-directed RNA polymerase, partial [Spissistilus festinus virus1].	ORGANISM Spissistilus festinus virus 1	Viruses;Riboviria;dsRNAviruses.	7951 bp	Riboviria	dsRNA
RD_LD20201212	TRINITY_DN1491_c0_g1_i5	YP_009666308.1	29.909	769	DEFINITION Reverse Transcriptase, partial [Cladosporium fulvum T-1 virus].	ORGANISM Cladosporium fulvum T-1 virus	Viruses;Riboviria;Pararnavirae;Artverviricota;Revtraviricetes;Ortervirales;Metaviridae;Metavirus.	7396 bp	Metaviridae	ssRNA-RT
NC_YX20210611	TRINITY_DN31102_c0_g1_i7	YP_009666308.1	29.259	769	DEFINITION Reverse Transcriptase, partial [Cladosporium fulvum T-1 virus].	ORGANISM Cladosporium fulvum T-1 virus	Viruses;Riboviria;Pararnavirae;Artverviricota;Revtraviricetes;Ortervirales;Metaviridae;Metavirus.	7396 bp	Metaviridae	ssRNA-RT
RD_LD20200821	TRINITY_DN1107_c0_g1_i1	YP_009666308.1	29.909	769	DEFINITION Reverse Transcriptase, partial [Cladosporium fulvum T-1 virus].	ORGANISM Cladosporium fulvum T-1 virus	Viruses;Riboviria;Pararnavirae;Artverviricota;Revtraviricetes;Ortervirales;Metaviridae;Metavirus.	7396 bp	Metaviridae	ssRNA-RT
RD_LD20201212	TRINITY_DN10492_c0_g1_i1	YP_003800001.1	34.07	769	DEFINITION RNA-directed RNA polymerase, partial [Spissistilus festinus virus1].	ORGANISM Spissistilus festinus virus 1	Viruses;Riboviria;dsRNAviruses.	7951 bp	Riboviria	dsRNA
RD_LD20201212	TRINITY_DN8082_c0_g1_i3	YP_009666308.1	32.464	767	DEFINITION Reverse Transcriptase, partial [Cladosporium fulvum T-1 virus].	ORGANISM Cladosporium fulvum T-1 virus	Viruses;Riboviria;Pararnavirae;Artverviricota;Revtraviricetes;Ortervirales;Metaviridae;Metavirus.	7396 bp	Metaviridae	ssRNA-RT
RD_LD20201212	TRINITY_DN9083_c0_g1_i2	YP_009666308.1	30.418	766	DEFINITION Reverse Transcriptase, partial [Cladosporium fulvum T-1 virus].	ORGANISM Cladosporium fulvum T-1 virus	Viruses;Riboviria;Pararnavirae;Artverviricota;Revtraviricetes;Ortervirales;Metaviridae;Metavirus.	7396 bp	Metaviridae	ssRNA-RT
NC_YX20210611	TRINITY_DN3043_c0_g1_i2	YP_009507248.1	26.501	766	DEFINITION ORF B [Trichoplusia ni TED virus].	ORGANISM Trichoplusia ni TED virus	Viruses;Riboviria;Pararnavirae;Artverviricota;Revtraviricetes;Ortervirales;Metaviridae;Errantivirus.	7510 bp	Metaviridae	ssRNA-RT
NC_LD20210330	TRINITY_DN18355_c0_g1_i6	YP_009666308.1	31.503	765	DEFINITION Reverse Transcriptase, partial [Cladosporium fulvum T-1 virus].	ORGANISM Cladosporium fulvum T-1 virus	Viruses;Riboviria;Pararnavirae;Artverviricota;Revtraviricetes;Ortervirales;Metaviridae;Metavirus.	7396 bp	Metaviridae	ssRNA-RT
NC_LD20210330	TRINITY_DN28778_c0_g1_i3	YP_010796961.1	38.743	764	DEFINITION PolB [Mayetiola barley midge adintovirus].	ORGANISM Mayetiola barley midge adintovirus	Viruses;Varidnaviria;Bamfordvirae;Preplasmiviricota;Polintoviricetes;Orthopolintovirales;Adintoviridae;Alphadintovirus;Alphadintovirusmayetiola.	12571 bp	Adintoviridae	dsDNA
NC_YX20210611	TRINITY_DN6888_c1_g2_i1	YP_009666308.1	29.188	764	DEFINITION Reverse Transcriptase, partial [Cladosporium fulvum T-1 virus].	ORGANISM Cladosporium fulvum T-1 virus	Viruses;Riboviria;Pararnavirae;Artverviricota;Revtraviricetes;Ortervirales;Metaviridae;Metavirus.	7396 bp	Metaviridae	ssRNA-RT
RD_LD20200821	TRINITY_DN66602_c0_g2_i1	YP_009666308.1	28.141	764	DEFINITION Reverse Transcriptase, partial [Cladosporium fulvum T-1 virus].	ORGANISM Cladosporium fulvum T-1 virus	Viruses;Riboviria;Pararnavirae;Artverviricota;Revtraviricetes;Ortervirales;Metaviridae;Metavirus.	7396 bp	Metaviridae	ssRNA-RT
RD_LD20201212	TRINITY_DN5182_c0_g1_i2	YP_009666308.1	30.799	763	DEFINITION Reverse Transcriptase, partial [Cladosporium fulvum T-1 virus].	ORGANISM Cladosporium fulvum T-1 virus	Viruses;Riboviria;Pararnavirae;Artverviricota;Revtraviricetes;Ortervirales;Metaviridae;Metavirus.	7396 bp	Metaviridae	ssRNA-RT
RD_LD20200821	TRINITY_DN5568_c1_g1_i11	YP_009666308.1	30.668	763	DEFINITION Reverse Transcriptase, partial [Cladosporium fulvum T-1 virus].	ORGANISM Cladosporium fulvum T-1 virus	Viruses;Riboviria;Pararnavirae;Artverviricota;Revtraviricetes;Ortervirales;Metaviridae;Metavirus.	7396 bp	Metaviridae	ssRNA-RT
NC_YX20210611	TRINITY_DN10524_c0_g2_i1	YP_010796957.1	37.795	762	DEFINITION PolB [Terrapene box turtle adintovirus].	ORGANISM Terrapene box turtle adintovirus	Viruses;Varidnaviria;Bamfordvirae;Preplasmiviricota;Polintoviricetes;Orthopolintovirales;Adintoviridae;Betadintovirus;Betadintovirusterrapene.	12754 bp	Adintoviridae	dsDNA
RD_LD20200821	TRINITY_DN14198_c0_g1_i1	YP_009666308.1	32.283	762	DEFINITION Reverse Transcriptase, partial [Cladosporium fulvum T-1 virus].	ORGANISM Cladosporium fulvum T-1 virus	Viruses;Riboviria;Pararnavirae;Artverviricota;Revtraviricetes;Ortervirales;Metaviridae;Metavirus.	7396 bp	Metaviridae	ssRNA-RT
NC_LD20210330	TRINITY_DN22892_c0_g3_i3	YP_009666308.1	26.938	761	DEFINITION Reverse Transcriptase, partial [Cladosporium fulvum T-1 virus].	ORGANISM Cladosporium fulvum T-1 virus	Viruses;Riboviria;Pararnavirae;Artverviricota;Revtraviricetes;Ortervirales;Metaviridae;Metavirus.	7396 bp	Metaviridae	ssRNA-RT
RD_LD20201212	TRINITY_DN47284_c0_g1_i3	YP_009666308.1	28.421	760	DEFINITION Reverse Transcriptase, partial [Cladosporium fulvum T-1 virus].	ORGANISM Cladosporium fulvum T-1 virus	Viruses;Riboviria;Pararnavirae;Artverviricota;Revtraviricetes;Ortervirales;Metaviridae;Metavirus.	7396 bp	Metaviridae	ssRNA-RT
NC_YX20210611	TRINITY_DN12093_c0_g1_i10	YP_009666308.1	28.816	760	DEFINITION Reverse Transcriptase, partial [Cladosporium fulvum T-1 virus].	ORGANISM Cladosporium fulvum T-1 virus	Viruses;Riboviria;Pararnavirae;Artverviricota;Revtraviricetes;Ortervirales;Metaviridae;Metavirus.	7396 bp	Metaviridae	ssRNA-RT
RD_LD20200821	TRINITY_DN14188_c0_g1_i1	YP_010796961.1	41.711	760	DEFINITION PolB [Mayetiola barley midge adintovirus].	ORGANISM Mayetiola barley midge adintovirus	Viruses;Varidnaviria;Bamfordvirae;Preplasmiviricota;Polintoviricetes;Orthopolintovirales;Adintoviridae;Alphadintovirus;Alphadintovirusmayetiola.	12571 bp	Adintoviridae	dsDNA
RD_LD20200821	TRINITY_DN48686_c0_g2_i1	YP_009666308.1	28.421	760	DEFINITION Reverse Transcriptase, partial [Cladosporium fulvum T-1 virus].	ORGANISM Cladosporium fulvum T-1 virus	Viruses;Riboviria;Pararnavirae;Artverviricota;Revtraviricetes;Ortervirales;Metaviridae;Metavirus.	7396 bp	Metaviridae	ssRNA-RT
RD_LD20201212	TRINITY_DN3896_c0_g1_i1	YP_009666308.1	32.322	758	DEFINITION Reverse Transcriptase, partial [Cladosporium fulvum T-1 virus].	ORGANISM Cladosporium fulvum T-1 virus	Viruses;Riboviria;Pararnavirae;Artverviricota;Revtraviricetes;Ortervirales;Metaviridae;Metavirus.	7396 bp	Metaviridae	ssRNA-RT
RD_LD20201212	TRINITY_DN74833_c0_g1_i1	YP_009666308.1	33.245	758	DEFINITION Reverse Transcriptase, partial [Cladosporium fulvum T-1 virus].	ORGANISM Cladosporium fulvum T-1 virus	Viruses;Riboviria;Pararnavirae;Artverviricota;Revtraviricetes;Ortervirales;Metaviridae;Metavirus.	7396 bp	Metaviridae	ssRNA-RT
NC_LD20210330	TRINITY_DN1373_c0_g1_i2	YP_009666308.1	29.815	758	DEFINITION Reverse Transcriptase, partial [Cladosporium fulvum T-1 virus].	ORGANISM Cladosporium fulvum T-1 virus	Viruses;Riboviria;Pararnavirae;Artverviricota;Revtraviricetes;Ortervirales;Metaviridae;Metavirus.	7396 bp	Metaviridae	ssRNA-RT
RD_LD20200821	TRINITY_DN10795_c1_g1_i1	YP_009666308.1	33.377	758	DEFINITION Reverse Transcriptase, partial [Cladosporium fulvum T-1 virus].	ORGANISM Cladosporium fulvum T-1 virus	Viruses;Riboviria;Pararnavirae;Artverviricota;Revtraviricetes;Ortervirales;Metaviridae;Metavirus.	7396 bp	Metaviridae	ssRNA-RT
RD_LD20200821	TRINITY_DN69_c0_g1_i2	YP_009333214.1	47.028	757	DEFINITION RNA-dependent RNA polymerase [narna-like virus 6].	ORGANISM narna-like virus 6	Viruses;Riboviria.	2629 bp	Riboviria	RNA virus
RD_LD20201212	TRINITY_DN3208_c0_g1_i9	YP_009174650.1	30.952	756	DEFINITION putative DNA polymerase [Yellowstone lake phycodnavirus 2].	ORGANISM Yellowstone lake phycodnavirus 2	Viruses;Varidnaviria;Bamfordvirae;Nucleocytoviricota;Megaviricetes;Algavirales;Phycodnaviridae;Prasinovirus.	171045 bp	Phycodnaviridae	dsDNA
RD_LD20200821	TRINITY_DN16760_c0_g1_i1	YP_010796961.1	35.053	756	DEFINITION PolB [Mayetiola barley midge adintovirus].	ORGANISM Mayetiola barley midge adintovirus	Viruses;Varidnaviria;Bamfordvirae;Preplasmiviricota;Polintoviricetes;Orthopolintovirales;Adintoviridae;Alphadintovirus;Alphadintovirusmayetiola.	12571 bp	Adintoviridae	dsDNA
RD_LD20201212	TRINITY_DN133_c2_g1_i5	YP_009666308.1	30.066	755	DEFINITION Reverse Transcriptase, partial [Cladosporium fulvum T-1 virus].	ORGANISM Cladosporium fulvum T-1 virus	Viruses;Riboviria;Pararnavirae;Artverviricota;Revtraviricetes;Ortervirales;Metaviridae;Metavirus.	7396 bp	Metaviridae	ssRNA-RT
RD_LD20201212	TRINITY_DN976_c0_g1_i1	YP_004021937.1	21.06	755	DEFINITION P2 [Southern rice black-streaked dwarf virus].	ORGANISM Southern rice black-streaked dwarf virus	Viruses;Riboviria;Orthornavirae;Duplornaviricota;Resentoviricetes;Reovirales;Spinareoviridae;Fijivirus.	3815 bp	Spinareoviridae	dsRNA
NC_LD20210330	TRINITY_DN50887_c0_g1_i16	YP_009666308.1	26.887	755	DEFINITION Reverse Transcriptase, partial [Cladosporium fulvum T-1 virus].	ORGANISM Cladosporium fulvum T-1 virus	Viruses;Riboviria;Pararnavirae;Artverviricota;Revtraviricetes;Ortervirales;Metaviridae;Metavirus.	7396 bp	Metaviridae	ssRNA-RT
NC_YX20210611	TRINITY_DN10464_c0_g1_i10	YP_009666308.1	31.258	755	DEFINITION Reverse Transcriptase, partial [Cladosporium fulvum T-1 virus].	ORGANISM Cladosporium fulvum T-1 virus	Viruses;Riboviria;Pararnavirae;Artverviricota;Revtraviricetes;Ortervirales;Metaviridae;Metavirus.	7396 bp	Metaviridae	ssRNA-RT
RD_LD20200821	TRINITY_DN11730_c0_g1_i5	YP_009666308.1	32.583	755	DEFINITION Reverse Transcriptase, partial [Cladosporium fulvum T-1 virus].	ORGANISM Cladosporium fulvum T-1 virus	Viruses;Riboviria;Pararnavirae;Artverviricota;Revtraviricetes;Ortervirales;Metaviridae;Metavirus.	7396 bp	Metaviridae	ssRNA-RT
RD_LD20201212	TRINITY_DN7854_c0_g1_i1	YP_009666308.1	29.31	754	DEFINITION Reverse Transcriptase, partial [Cladosporium fulvum T-1 virus].	ORGANISM Cladosporium fulvum T-1 virus	Viruses;Riboviria;Pararnavirae;Artverviricota;Revtraviricetes;Ortervirales;Metaviridae;Metavirus.	7396 bp	Metaviridae	ssRNA-RT
NC_LD20210330	TRINITY_DN10590_c0_g1_i2	YP_009666308.1	29.443	754	DEFINITION Reverse Transcriptase, partial [Cladosporium fulvum T-1 virus].	ORGANISM Cladosporium fulvum T-1 virus	Viruses;Riboviria;Pararnavirae;Artverviricota;Revtraviricetes;Ortervirales;Metaviridae;Metavirus.	7396 bp	Metaviridae	ssRNA-RT
NC_LD20210330	TRINITY_DN12640_c0_g1_i2	YP_010778677.1	27.188	754	DEFINITION isoleucyl-tRNA synthetase [Bodo saltans virus].	ORGANISM Bodo saltans virus	Viruses;Varidnaviria;Bamfordvirae;Nucleocytoviricota;Megaviricetes;Imitervirales;Mimiviridae;Klosneuvirinae;Theiavirus;Theiavirussalishense.	1385869 bp	Mimiviridae	dsDNA
NC_LD20210330	TRINITY_DN5422_c1_g1_i8	YP_009666308.1	29.841	754	DEFINITION Reverse Transcriptase, partial [Cladosporium fulvum T-1 virus].	ORGANISM Cladosporium fulvum T-1 virus	Viruses;Riboviria;Pararnavirae;Artverviricota;Revtraviricetes;Ortervirales;Metaviridae;Metavirus.	7396 bp	Metaviridae	ssRNA-RT
NC_YX20210611	TRINITY_DN1724_c0_g1_i1	YP_009666308.1	28.78	754	DEFINITION Reverse Transcriptase, partial [Cladosporium fulvum T-1 virus].	ORGANISM Cladosporium fulvum T-1 virus	Viruses;Riboviria;Pararnavirae;Artverviricota;Revtraviricetes;Ortervirales;Metaviridae;Metavirus.	7396 bp	Metaviridae	ssRNA-RT
RD_LD20200821	TRINITY_DN13687_c0_g1_i1	YP_009666308.1	28.78	754	DEFINITION Reverse Transcriptase, partial [Cladosporium fulvum T-1 virus].	ORGANISM Cladosporium fulvum T-1 virus	Viruses;Riboviria;Pararnavirae;Artverviricota;Revtraviricetes;Ortervirales;Metaviridae;Metavirus.	7396 bp	Metaviridae	ssRNA-RT
NC_LD20210330	TRINITY_DN25626_c0_g1_i5	YP_009666308.1	29.88	753	DEFINITION Reverse Transcriptase, partial [Cladosporium fulvum T-1 virus].	ORGANISM Cladosporium fulvum T-1 virus	Viruses;Riboviria;Pararnavirae;Artverviricota;Revtraviricetes;Ortervirales;Metaviridae;Metavirus.	7396 bp	Metaviridae	ssRNA-RT
NC_LD20210330	TRINITY_DN7931_c0_g1_i7	YP_009174732.1	30.81	753	DEFINITION putative DNA polymerase [Yellowstone lake phycodnavirus 1].	ORGANISM Yellowstone lake phycodnavirus 1	Viruses;Varidnaviria;Bamfordvirae;Nucleocytoviricota;Megaviricetes;Algavirales;Phycodnaviridae;Prasinovirus.	178262 bp	Phycodnaviridae	dsDNA
RD_LD20200821	TRINITY_DN48120_c0_g1_i2	YP_009666308.1	32.138	753	DEFINITION Reverse Transcriptase, partial [Cladosporium fulvum T-1 virus].	ORGANISM Cladosporium fulvum T-1 virus	Viruses;Riboviria;Pararnavirae;Artverviricota;Revtraviricetes;Ortervirales;Metaviridae;Metavirus.	7396 bp	Metaviridae	ssRNA-RT
RD_LD20201212	TRINITY_DN3142_c0_g1_i18	YP_009666308.1	28.723	752	DEFINITION Reverse Transcriptase, partial [Cladosporium fulvum T-1 virus].	ORGANISM Cladosporium fulvum T-1 virus	Viruses;Riboviria;Pararnavirae;Artverviricota;Revtraviricetes;Ortervirales;Metaviridae;Metavirus.	7396 bp	Metaviridae	ssRNA-RT
RD_LD20200821	TRINITY_DN6404_c0_g1_i1	YP_009666308.1	28.723	752	DEFINITION Reverse Transcriptase, partial [Cladosporium fulvum T-1 virus].	ORGANISM Cladosporium fulvum T-1 virus	Viruses;Riboviria;Pararnavirae;Artverviricota;Revtraviricetes;Ortervirales;Metaviridae;Metavirus.	7396 bp	Metaviridae	ssRNA-RT
NC_LD20210330	TRINITY_DN22107_c1_g2_i2	YP_009666308.1	29.161	751	DEFINITION Reverse Transcriptase, partial [Cladosporium fulvum T-1 virus].	ORGANISM Cladosporium fulvum T-1 virus	Viruses;Riboviria;Pararnavirae;Artverviricota;Revtraviricetes;Ortervirales;Metaviridae;Metavirus.	7396 bp	Metaviridae	ssRNA-RT
NC_YX20210611	TRINITY_DN41598_c1_g1_i1	YP_009666308.1	30.093	751	DEFINITION Reverse Transcriptase, partial [Cladosporium fulvum T-1 virus].	ORGANISM Cladosporium fulvum T-1 virus	Viruses;Riboviria;Pararnavirae;Artverviricota;Revtraviricetes;Ortervirales;Metaviridae;Metavirus.	7396 bp	Metaviridae	ssRNA-RT
NC_LD20210330	TRINITY_DN57051_c0_g1_i6	YP_009666308.1	26.8	750	DEFINITION Reverse Transcriptase, partial [Cladosporium fulvum T-1 virus].	ORGANISM Cladosporium fulvum T-1 virus	Viruses;Riboviria;Pararnavirae;Artverviricota;Revtraviricetes;Ortervirales;Metaviridae;Metavirus.	7396 bp	Metaviridae	ssRNA-RT
NC_YX20210611	TRINITY_DN5930_c1_g1_i12	YP_009507248.1	27.067	750	DEFINITION ORF B [Trichoplusia ni TED virus].	ORGANISM Trichoplusia ni TED virus	Viruses;Riboviria;Pararnavirae;Artverviricota;Revtraviricetes;Ortervirales;Metaviridae;Errantivirus.	7510 bp	Metaviridae	ssRNA-RT
NC_YX20210611	TRINITY_DN5930_c1_g2_i6	YP_009507248.1	27.067	750	DEFINITION ORF B [Trichoplusia ni TED virus].	ORGANISM Trichoplusia ni TED virus	Viruses;Riboviria;Pararnavirae;Artverviricota;Revtraviricetes;Ortervirales;Metaviridae;Errantivirus.	7510 bp	Metaviridae	ssRNA-RT
NC_YX20210611	TRINITY_DN26481_c0_g1_i5	YP_009666308.1	31.776	749	DEFINITION Reverse Transcriptase, partial [Cladosporium fulvum T-1 virus].	ORGANISM Cladosporium fulvum T-1 virus	Viruses;Riboviria;Pararnavirae;Artverviricota;Revtraviricetes;Ortervirales;Metaviridae;Metavirus.	7396 bp	Metaviridae	ssRNA-RT
RD_LD20200821	TRINITY_DN1309_c0_g1_i1	YP_009666308.1	30.441	749	DEFINITION Reverse Transcriptase, partial [Cladosporium fulvum T-1 virus].	ORGANISM Cladosporium fulvum T-1 virus	Viruses;Riboviria;Pararnavirae;Artverviricota;Revtraviricetes;Ortervirales;Metaviridae;Metavirus.	7396 bp	Metaviridae	ssRNA-RT
NC_LD20210330	TRINITY_DN47369_c0_g1_i15	YP_009666308.1	33.556	748	DEFINITION Reverse Transcriptase, partial [Cladosporium fulvum T-1 virus].	ORGANISM Cladosporium fulvum T-1 virus	Viruses;Riboviria;Pararnavirae;Artverviricota;Revtraviricetes;Ortervirales;Metaviridae;Metavirus.	7396 bp	Metaviridae	ssRNA-RT
RD_LD20200821	TRINITY_DN4131_c0_g1_i1	YP_009666308.1	28.209	748	DEFINITION Reverse Transcriptase, partial [Cladosporium fulvum T-1 virus].	ORGANISM Cladosporium fulvum T-1 virus	Viruses;Riboviria;Pararnavirae;Artverviricota;Revtraviricetes;Ortervirales;Metaviridae;Metavirus.	7396 bp	Metaviridae	ssRNA-RT
NC_LD20210330	TRINITY_DN38674_c0_g1_i1	YP_009666308.1	31.058	747	DEFINITION Reverse Transcriptase, partial [Cladosporium fulvum T-1 virus].	ORGANISM Cladosporium fulvum T-1 virus	Viruses;Riboviria;Pararnavirae;Artverviricota;Revtraviricetes;Ortervirales;Metaviridae;Metavirus.	7396 bp	Metaviridae	ssRNA-RT
NC_LD20210330	TRINITY_DN2315_c0_g1_i1	YP_009666308.1	29.223	746	DEFINITION Reverse Transcriptase, partial [Cladosporium fulvum T-1 virus].	ORGANISM Cladosporium fulvum T-1 virus	Viruses;Riboviria;Pararnavirae;Artverviricota;Revtraviricetes;Ortervirales;Metaviridae;Metavirus.	7396 bp	Metaviridae	ssRNA-RT
NC_YX20210611	TRINITY_DN10524_c0_g1_i7	YP_010796957.1	29.491	746	DEFINITION PolB [Terrapene box turtle adintovirus].	ORGANISM Terrapene box turtle adintovirus	Viruses;Varidnaviria;Bamfordvirae;Preplasmiviricota;Polintoviricetes;Orthopolintovirales;Adintoviridae;Betadintovirus;Betadintovirusterrapene.	12754 bp	Adintoviridae	dsDNA
NC_YX20210611	TRINITY_DN2201_c0_g1_i6	YP_009666308.1	29.664	745	DEFINITION Reverse Transcriptase, partial [Cladosporium fulvum T-1 virus].	ORGANISM Cladosporium fulvum T-1 virus	Viruses;Riboviria;Pararnavirae;Artverviricota;Revtraviricetes;Ortervirales;Metaviridae;Metavirus.	7396 bp	Metaviridae	ssRNA-RT
NC_YX20210611	TRINITY_DN35829_c0_g1_i2	YP_010796961.1	34.362	745	DEFINITION PolB [Mayetiola barley midge adintovirus].	ORGANISM Mayetiola barley midge adintovirus	Viruses;Varidnaviria;Bamfordvirae;Preplasmiviricota;Polintoviricetes;Orthopolintovirales;Adintoviridae;Alphadintovirus;Alphadintovirusmayetiola.	12571 bp	Adintoviridae	dsDNA
RD_LD20201212	TRINITY_DN4029_c0_g1_i2	YP_009666308.1	32.661	744	DEFINITION Reverse Transcriptase, partial [Cladosporium fulvum T-1 virus].	ORGANISM Cladosporium fulvum T-1 virus	Viruses;Riboviria;Pararnavirae;Artverviricota;Revtraviricetes;Ortervirales;Metaviridae;Metavirus.	7396 bp	Metaviridae	ssRNA-RT
NC_YX20210611	TRINITY_DN3884_c0_g1_i4	YP_009666308.1	31.317	744	DEFINITION Reverse Transcriptase, partial [Cladosporium fulvum T-1 virus].	ORGANISM Cladosporium fulvum T-1 virus	Viruses;Riboviria;Pararnavirae;Artverviricota;Revtraviricetes;Ortervirales;Metaviridae;Metavirus.	7396 bp	Metaviridae	ssRNA-RT
NC_YX20210611	TRINITY_DN6888_c0_g1_i1	YP_009666308.1	29.167	744	DEFINITION Reverse Transcriptase, partial [Cladosporium fulvum T-1 virus].	ORGANISM Cladosporium fulvum T-1 virus	Viruses;Riboviria;Pararnavirae;Artverviricota;Revtraviricetes;Ortervirales;Metaviridae;Metavirus.	7396 bp	Metaviridae	ssRNA-RT
NC_YX20210611	TRINITY_DN25035_c0_g1_i3	YP_009666308.1	30.148	743	DEFINITION Reverse Transcriptase, partial [Cladosporium fulvum T-1 virus].	ORGANISM Cladosporium fulvum T-1 virus	Viruses;Riboviria;Pararnavirae;Artverviricota;Revtraviricetes;Ortervirales;Metaviridae;Metavirus.	7396 bp	Metaviridae	ssRNA-RT
RD_LD20201212	TRINITY_DN42398_c0_g1_i1	YP_009666308.1	31.806	742	DEFINITION Reverse Transcriptase, partial [Cladosporium fulvum T-1 virus].	ORGANISM Cladosporium fulvum T-1 virus	Viruses;Riboviria;Pararnavirae;Artverviricota;Revtraviricetes;Ortervirales;Metaviridae;Metavirus.	7396 bp	Metaviridae	ssRNA-RT
NC_LD20210330	TRINITY_DN1670_c0_g1_i2	YP_009174732.1	32.21	742	DEFINITION putative DNA polymerase [Yellowstone lake phycodnavirus 1].	ORGANISM Yellowstone lake phycodnavirus 1	Viruses;Varidnaviria;Bamfordvirae;Nucleocytoviricota;Megaviricetes;Algavirales;Phycodnaviridae;Prasinovirus.	178262 bp	Phycodnaviridae	dsDNA
NC_YX20210611	TRINITY_DN43353_c0_g1_i2	YP_009666308.1	33.693	742	DEFINITION Reverse Transcriptase, partial [Cladosporium fulvum T-1 virus].	ORGANISM Cladosporium fulvum T-1 virus	Viruses;Riboviria;Pararnavirae;Artverviricota;Revtraviricetes;Ortervirales;Metaviridae;Metavirus.	7396 bp	Metaviridae	ssRNA-RT
RD_LD20201212	TRINITY_DN4684_c0_g1_i14	YP_009666308.1	29.42	741	DEFINITION Reverse Transcriptase, partial [Cladosporium fulvum T-1 virus].	ORGANISM Cladosporium fulvum T-1 virus	Viruses;Riboviria;Pararnavirae;Artverviricota;Revtraviricetes;Ortervirales;Metaviridae;Metavirus.	7396 bp	Metaviridae	ssRNA-RT
NC_LD20210330	TRINITY_DN3366_c0_g4_i1	YP_009666308.1	31.579	741	DEFINITION Reverse Transcriptase, partial [Cladosporium fulvum T-1 virus].	ORGANISM Cladosporium fulvum T-1 virus	Viruses;Riboviria;Pararnavirae;Artverviricota;Revtraviricetes;Ortervirales;Metaviridae;Metavirus.	7396 bp	Metaviridae	ssRNA-RT
NC_YX20210611	TRINITY_DN31627_c0_g1_i1	YP_009666308.1	27.53	741	DEFINITION Reverse Transcriptase, partial [Cladosporium fulvum T-1 virus].	ORGANISM Cladosporium fulvum T-1 virus	Viruses;Riboviria;Pararnavirae;Artverviricota;Revtraviricetes;Ortervirales;Metaviridae;Metavirus.	7396 bp	Metaviridae	ssRNA-RT
NC_YX20210611	TRINITY_DN5384_c1_g1_i1	YP_009666308.1	29.96	741	DEFINITION Reverse Transcriptase, partial [Cladosporium fulvum T-1 virus].	ORGANISM Cladosporium fulvum T-1 virus	Viruses;Riboviria;Pararnavirae;Artverviricota;Revtraviricetes;Ortervirales;Metaviridae;Metavirus.	7396 bp	Metaviridae	ssRNA-RT
RD_LD20200821	TRINITY_DN20602_c0_g1_i1	YP_009666308.1	29.42	741	DEFINITION Reverse Transcriptase, partial [Cladosporium fulvum T-1 virus].	ORGANISM Cladosporium fulvum T-1 virus	Viruses;Riboviria;Pararnavirae;Artverviricota;Revtraviricetes;Ortervirales;Metaviridae;Metavirus.	7396 bp	Metaviridae	ssRNA-RT
RD_LD20201212	TRINITY_DN10451_c0_g2_i5	YP_009666308.1	29.865	740	DEFINITION Reverse Transcriptase, partial [Cladosporium fulvum T-1 virus].	ORGANISM Cladosporium fulvum T-1 virus	Viruses;Riboviria;Pararnavirae;Artverviricota;Revtraviricetes;Ortervirales;Metaviridae;Metavirus.	7396 bp	Metaviridae	ssRNA-RT
RD_LD20201212	TRINITY_DN10451_c0_g4_i8	YP_009666308.1	29.865	740	DEFINITION Reverse Transcriptase, partial [Cladosporium fulvum T-1 virus].	ORGANISM Cladosporium fulvum T-1 virus	Viruses;Riboviria;Pararnavirae;Artverviricota;Revtraviricetes;Ortervirales;Metaviridae;Metavirus.	7396 bp	Metaviridae	ssRNA-RT
NC_LD20210330	TRINITY_DN19043_c0_g1_i1	YP_009666308.1	29.189	740	DEFINITION Reverse Transcriptase, partial [Cladosporium fulvum T-1 virus].	ORGANISM Cladosporium fulvum T-1 virus	Viruses;Riboviria;Pararnavirae;Artverviricota;Revtraviricetes;Ortervirales;Metaviridae;Metavirus.	7396 bp	Metaviridae	ssRNA-RT
NC_YX20210611	TRINITY_DN3412_c0_g1_i4	YP_009666308.1	26.216	740	DEFINITION Reverse Transcriptase, partial [Cladosporium fulvum T-1 virus].	ORGANISM Cladosporium fulvum T-1 virus	Viruses;Riboviria;Pararnavirae;Artverviricota;Revtraviricetes;Ortervirales;Metaviridae;Metavirus.	7396 bp	Metaviridae	ssRNA-RT
NC_YX20210611	TRINITY_DN4735_c1_g1_i7	YP_009666308.1	28.784	740	DEFINITION Reverse Transcriptase, partial [Cladosporium fulvum T-1 virus].	ORGANISM Cladosporium fulvum T-1 virus	Viruses;Riboviria;Pararnavirae;Artverviricota;Revtraviricetes;Ortervirales;Metaviridae;Metavirus.	7396 bp	Metaviridae	ssRNA-RT
RD_LD20201212	TRINITY_DN16840_c0_g1_i1	YP_005255241.1	41.813	739	DEFINITION S2 gene product [Spissistilus festinus reovirus].	ORGANISM Spissistilus festinus reovirus	Viruses;Riboviria;Orthornavirae;Duplornaviricota;Resentoviricetes;Reovirales.	3780 bp	Reovirales	dsRNA
NC_LD20210330	TRINITY_DN3545_c0_g1_i2	YP_009666308.1	31.935	739	DEFINITION Reverse Transcriptase, partial [Cladosporium fulvum T-1 virus].	ORGANISM Cladosporium fulvum T-1 virus	Viruses;Riboviria;Pararnavirae;Artverviricota;Revtraviricetes;Ortervirales;Metaviridae;Metavirus.	7396 bp	Metaviridae	ssRNA-RT
NC_LD20210330	TRINITY_DN60468_c0_g1_i9	YP_009666308.1	28.552	739	DEFINITION Reverse Transcriptase, partial [Cladosporium fulvum T-1 virus].	ORGANISM Cladosporium fulvum T-1 virus	Viruses;Riboviria;Pararnavirae;Artverviricota;Revtraviricetes;Ortervirales;Metaviridae;Metavirus.	7396 bp	Metaviridae	ssRNA-RT
NC_LD20210330	TRINITY_DN7553_c0_g1_i1	YP_010796957.1	38.836	739	DEFINITION PolB [Terrapene box turtle adintovirus].	ORGANISM Terrapene box turtle adintovirus	Viruses;Varidnaviria;Bamfordvirae;Preplasmiviricota;Polintoviricetes;Orthopolintovirales;Adintoviridae;Betadintovirus;Betadintovirusterrapene.	12754 bp	Adintoviridae	dsDNA
RD_LD20201212	TRINITY_DN40888_c0_g1_i2	YP_009666308.1	31.165	738	DEFINITION Reverse Transcriptase, partial [Cladosporium fulvum T-1 virus].	ORGANISM Cladosporium fulvum T-1 virus	Viruses;Riboviria;Pararnavirae;Artverviricota;Revtraviricetes;Ortervirales;Metaviridae;Metavirus.	7396 bp	Metaviridae	ssRNA-RT
NC_LD20210330	TRINITY_DN20540_c0_g1_i5	YP_009666308.1	31.707	738	DEFINITION Reverse Transcriptase, partial [Cladosporium fulvum T-1 virus].	ORGANISM Cladosporium fulvum T-1 virus	Viruses;Riboviria;Pararnavirae;Artverviricota;Revtraviricetes;Ortervirales;Metaviridae;Metavirus.	7396 bp	Metaviridae	ssRNA-RT
NC_YX20210611	TRINITY_DN11047_c0_g1_i6	YP_009666308.1	29.133	738	DEFINITION Reverse Transcriptase, partial [Cladosporium fulvum T-1 virus].	ORGANISM Cladosporium fulvum T-1 virus	Viruses;Riboviria;Pararnavirae;Artverviricota;Revtraviricetes;Ortervirales;Metaviridae;Metavirus.	7396 bp	Metaviridae	ssRNA-RT
NC_YX20210611	TRINITY_DN13465_c0_g1_i5	YP_009666308.1	29.946	738	DEFINITION Reverse Transcriptase, partial [Cladosporium fulvum T-1 virus].	ORGANISM Cladosporium fulvum T-1 virus	Viruses;Riboviria;Pararnavirae;Artverviricota;Revtraviricetes;Ortervirales;Metaviridae;Metavirus.	7396 bp	Metaviridae	ssRNA-RT
NC_YX20210611	TRINITY_DN15608_c0_g1_i6	YP_010796961.1	39.837	738	DEFINITION PolB [Mayetiola barley midge adintovirus].	ORGANISM Mayetiola barley midge adintovirus	Viruses;Varidnaviria;Bamfordvirae;Preplasmiviricota;Polintoviricetes;Orthopolintovirales;Adintoviridae;Alphadintovirus;Alphadintovirusmayetiola.	12571 bp	Adintoviridae	dsDNA
RD_LD20200821	TRINITY_DN5842_c1_g1_i2	YP_009666308.1	31.301	738	DEFINITION Reverse Transcriptase, partial [Cladosporium fulvum T-1 virus].	ORGANISM Cladosporium fulvum T-1 virus	Viruses;Riboviria;Pararnavirae;Artverviricota;Revtraviricetes;Ortervirales;Metaviridae;Metavirus.	7396 bp	Metaviridae	ssRNA-RT
RD_LD20200821	TRINITY_DN15662_c0_g3_i3	YP_009666308.1	31.886	737	DEFINITION Reverse Transcriptase, partial [Cladosporium fulvum T-1 virus].	ORGANISM Cladosporium fulvum T-1 virus	Viruses;Riboviria;Pararnavirae;Artverviricota;Revtraviricetes;Ortervirales;Metaviridae;Metavirus.	7396 bp	Metaviridae	ssRNA-RT
RD_LD20201212	TRINITY_DN60454_c0_g1_i1	YP_009666308.1	30.571	736	DEFINITION Reverse Transcriptase, partial [Cladosporium fulvum T-1 virus].	ORGANISM Cladosporium fulvum T-1 virus	Viruses;Riboviria;Pararnavirae;Artverviricota;Revtraviricetes;Ortervirales;Metaviridae;Metavirus.	7396 bp	Metaviridae	ssRNA-RT
RD_LD20201212	TRINITY_DN856_c1_g1_i1	YP_009666308.1	29.348	736	DEFINITION Reverse Transcriptase, partial [Cladosporium fulvum T-1 virus].	ORGANISM Cladosporium fulvum T-1 virus	Viruses;Riboviria;Pararnavirae;Artverviricota;Revtraviricetes;Ortervirales;Metaviridae;Metavirus.	7396 bp	Metaviridae	ssRNA-RT
NC_LD20210330	TRINITY_DN2467_c0_g1_i2	YP_010796957.1	37.5	736	DEFINITION PolB [Terrapene box turtle adintovirus].	ORGANISM Terrapene box turtle adintovirus	Viruses;Varidnaviria;Bamfordvirae;Preplasmiviricota;Polintoviricetes;Orthopolintovirales;Adintoviridae;Betadintovirus;Betadintovirusterrapene.	12754 bp	Adintoviridae	dsDNA
NC_YX20210611	TRINITY_DN1080_c0_g1_i1	YP_009666308.1	30.842	736	DEFINITION Reverse Transcriptase, partial [Cladosporium fulvum T-1 virus].	ORGANISM Cladosporium fulvum T-1 virus	Viruses;Riboviria;Pararnavirae;Artverviricota;Revtraviricetes;Ortervirales;Metaviridae;Metavirus.	7396 bp	Metaviridae	ssRNA-RT
NC_YX20210611	TRINITY_DN20584_c0_g1_i2	YP_009666308.1	30.163	736	DEFINITION Reverse Transcriptase, partial [Cladosporium fulvum T-1 virus].	ORGANISM Cladosporium fulvum T-1 virus	Viruses;Riboviria;Pararnavirae;Artverviricota;Revtraviricetes;Ortervirales;Metaviridae;Metavirus.	7396 bp	Metaviridae	ssRNA-RT
NC_YX20210611	TRINITY_DN20923_c0_g1_i17	YP_009666308.1	28.804	736	DEFINITION Reverse Transcriptase, partial [Cladosporium fulvum T-1 virus].	ORGANISM Cladosporium fulvum T-1 virus	Viruses;Riboviria;Pararnavirae;Artverviricota;Revtraviricetes;Ortervirales;Metaviridae;Metavirus.	7396 bp	Metaviridae	ssRNA-RT
RD_LD20200821	TRINITY_DN13618_c2_g2_i2	YP_009666308.1	30.299	736	DEFINITION Reverse Transcriptase, partial [Cladosporium fulvum T-1 virus].	ORGANISM Cladosporium fulvum T-1 virus	Viruses;Riboviria;Pararnavirae;Artverviricota;Revtraviricetes;Ortervirales;Metaviridae;Metavirus.	7396 bp	Metaviridae	ssRNA-RT
RD_LD20200821	TRINITY_DN4806_c0_g1_i6	YP_009666308.1	29.348	736	DEFINITION Reverse Transcriptase, partial [Cladosporium fulvum T-1 virus].	ORGANISM Cladosporium fulvum T-1 virus	Viruses;Riboviria;Pararnavirae;Artverviricota;Revtraviricetes;Ortervirales;Metaviridae;Metavirus.	7396 bp	Metaviridae	ssRNA-RT
NC_YX20210611	TRINITY_DN443_c0_g1_i1	YP_010782370.1	29.388	735	DEFINITION putative ankyrin repeat protein [Tupanvirus soda lake].	ORGANISM Tupanvirus soda lake	Viruses;Varidnaviria;Bamfordvirae;Nucleocytoviricota;Megaviricetes;Imitervirales;Mimiviridae;Megamimivirinae;Tupanvirus.	1516267 bp	Mimiviridae	dsDNA
RD_LD20201212	TRINITY_DN8867_c0_g1_i1	YP_009666308.1	30.381	734	DEFINITION Reverse Transcriptase, partial [Cladosporium fulvum T-1 virus].	ORGANISM Cladosporium fulvum T-1 virus	Viruses;Riboviria;Pararnavirae;Artverviricota;Revtraviricetes;Ortervirales;Metaviridae;Metavirus.	7396 bp	Metaviridae	ssRNA-RT
NC_YX20210611	TRINITY_DN19766_c0_g1_i4	YP_009666308.1	33.106	734	DEFINITION Reverse Transcriptase, partial [Cladosporium fulvum T-1 virus].	ORGANISM Cladosporium fulvum T-1 virus	Viruses;Riboviria;Pararnavirae;Artverviricota;Revtraviricetes;Ortervirales;Metaviridae;Metavirus.	7396 bp	Metaviridae	ssRNA-RT
NC_YX20210611	TRINITY_DN59183_c0_g1_i5	YP_009666308.1	30.381	734	DEFINITION Reverse Transcriptase, partial [Cladosporium fulvum T-1 virus].	ORGANISM Cladosporium fulvum T-1 virus	Viruses;Riboviria;Pararnavirae;Artverviricota;Revtraviricetes;Ortervirales;Metaviridae;Metavirus.	7396 bp	Metaviridae	ssRNA-RT
RD_LD20200821	TRINITY_DN566_c0_g1_i9	YP_009666308.1	30.109	734	DEFINITION Reverse Transcriptase, partial [Cladosporium fulvum T-1 virus].	ORGANISM Cladosporium fulvum T-1 virus	Viruses;Riboviria;Pararnavirae;Artverviricota;Revtraviricetes;Ortervirales;Metaviridae;Metavirus.	7396 bp	Metaviridae	ssRNA-RT
RD_LD20201212	TRINITY_DN11279_c0_g2_i3	YP_009666308.1	31.514	733	DEFINITION Reverse Transcriptase, partial [Cladosporium fulvum T-1 virus].	ORGANISM Cladosporium fulvum T-1 virus	Viruses;Riboviria;Pararnavirae;Artverviricota;Revtraviricetes;Ortervirales;Metaviridae;Metavirus.	7396 bp	Metaviridae	ssRNA-RT
RD_LD20201212	TRINITY_DN7477_c0_g1_i4	YP_009666308.1	29.604	733	DEFINITION Reverse Transcriptase, partial [Cladosporium fulvum T-1 virus].	ORGANISM Cladosporium fulvum T-1 virus	Viruses;Riboviria;Pararnavirae;Artverviricota;Revtraviricetes;Ortervirales;Metaviridae;Metavirus.	7396 bp	Metaviridae	ssRNA-RT
NC_YX20210611	TRINITY_DN47791_c1_g1_i2	YP_009666308.1	28.24	733	DEFINITION Reverse Transcriptase, partial [Cladosporium fulvum T-1 virus].	ORGANISM Cladosporium fulvum T-1 virus	Viruses;Riboviria;Pararnavirae;Artverviricota;Revtraviricetes;Ortervirales;Metaviridae;Metavirus.	7396 bp	Metaviridae	ssRNA-RT
RD_LD20200821	TRINITY_DN10101_c0_g1_i1	YP_009666308.1	29.741	733	DEFINITION Reverse Transcriptase, partial [Cladosporium fulvum T-1 virus].	ORGANISM Cladosporium fulvum T-1 virus	Viruses;Riboviria;Pararnavirae;Artverviricota;Revtraviricetes;Ortervirales;Metaviridae;Metavirus.	7396 bp	Metaviridae	ssRNA-RT
RD_LD20200821	TRINITY_DN3990_c0_g2_i1	YP_009666308.1	31.514	733	DEFINITION Reverse Transcriptase, partial [Cladosporium fulvum T-1 virus].	ORGANISM Cladosporium fulvum T-1 virus	Viruses;Riboviria;Pararnavirae;Artverviricota;Revtraviricetes;Ortervirales;Metaviridae;Metavirus.	7396 bp	Metaviridae	ssRNA-RT
RD_LD20201212	TRINITY_DN10016_c0_g1_i1	YP_009666308.1	25.683	732	DEFINITION Reverse Transcriptase, partial [Cladosporium fulvum T-1 virus].	ORGANISM Cladosporium fulvum T-1 virus	Viruses;Riboviria;Pararnavirae;Artverviricota;Revtraviricetes;Ortervirales;Metaviridae;Metavirus.	7396 bp	Metaviridae	ssRNA-RT
RD_LD20200821	TRINITY_DN53474_c0_g1_i1	YP_009666308.1	25.82	732	DEFINITION Reverse Transcriptase, partial [Cladosporium fulvum T-1 virus].	ORGANISM Cladosporium fulvum T-1 virus	Viruses;Riboviria;Pararnavirae;Artverviricota;Revtraviricetes;Ortervirales;Metaviridae;Metavirus.	7396 bp	Metaviridae	ssRNA-RT
RD_LD20200821	TRINITY_DN688_c1_g1_i8	YP_009666308.1	30.464	732	DEFINITION Reverse Transcriptase, partial [Cladosporium fulvum T-1 virus].	ORGANISM Cladosporium fulvum T-1 virus	Viruses;Riboviria;Pararnavirae;Artverviricota;Revtraviricetes;Ortervirales;Metaviridae;Metavirus.	7396 bp	Metaviridae	ssRNA-RT
NC_YX20210611	TRINITY_DN72290_c1_g1_i3	YP_009666308.1	28.181	731	DEFINITION Reverse Transcriptase, partial [Cladosporium fulvum T-1 virus].	ORGANISM Cladosporium fulvum T-1 virus	Viruses;Riboviria;Pararnavirae;Artverviricota;Revtraviricetes;Ortervirales;Metaviridae;Metavirus.	7396 bp	Metaviridae	ssRNA-RT
RD_LD20200821	TRINITY_DN592_c0_g2_i1	YP_009666308.1	29.549	731	DEFINITION Reverse Transcriptase, partial [Cladosporium fulvum T-1 virus].	ORGANISM Cladosporium fulvum T-1 virus	Viruses;Riboviria;Pararnavirae;Artverviricota;Revtraviricetes;Ortervirales;Metaviridae;Metavirus.	7396 bp	Metaviridae	ssRNA-RT
RD_LD20201212	TRINITY_DN12909_c0_g1_i10	YP_010796961.1	37.86	729	DEFINITION PolB [Mayetiola barley midge adintovirus].	ORGANISM Mayetiola barley midge adintovirus	Viruses;Varidnaviria;Bamfordvirae;Preplasmiviricota;Polintoviricetes;Orthopolintovirales;Adintoviridae;Alphadintovirus;Alphadintovirusmayetiola.	12571 bp	Adintoviridae	dsDNA
NC_LD20210330	TRINITY_DN7084_c0_g1_i3	YP_010776163.1	32.647	729	DEFINITION hypothetical protein QJ849_gp250 [Powai lake megavirus].	ORGANISM Powai lake megavirus	Viruses;Varidnaviria;Bamfordvirae;Nucleocytoviricota;Megaviricetes;Imitervirales;Mimiviridae;Megamimivirinae;Megavirus;Megaviruspowaiense.	1208707 bp	Mimiviridae	dsDNA
NC_YX20210611	TRINITY_DN7016_c0_g1_i3	NP_570823.1	29.355	729	DEFINITION tegument protein [Macacine gammaherpesvirus 5].	ORGANISM Macacine gammaherpesvirus 5	Viruses;Duplodnaviria;Heunggongvirae;Peploviricota;Herviviricetes;Herpesvirales;Orthoherpesviridae;Gammaherpesvirinae;Rhadinovirus;Rhadinovirusmacacinegamma5.	133719 bp	Orthoherpesviridae	dsDNA
RD_LD20201212	TRINITY_DN6304_c0_g1_i14	YP_009666308.1	30.907	728	DEFINITION Reverse Transcriptase, partial [Cladosporium fulvum T-1 virus].	ORGANISM Cladosporium fulvum T-1 virus	Viruses;Riboviria;Pararnavirae;Artverviricota;Revtraviricetes;Ortervirales;Metaviridae;Metavirus.	7396 bp	Metaviridae	ssRNA-RT
NC_LD20210330	TRINITY_DN58486_c0_g1_i1	YP_009666308.1	30.907	728	DEFINITION Reverse Transcriptase, partial [Cladosporium fulvum T-1 virus].	ORGANISM Cladosporium fulvum T-1 virus	Viruses;Riboviria;Pararnavirae;Artverviricota;Revtraviricetes;Ortervirales;Metaviridae;Metavirus.	7396 bp	Metaviridae	ssRNA-RT
NC_YX20210611	TRINITY_DN28885_c0_g1_i2	YP_009666308.1	30.082	728	DEFINITION Reverse Transcriptase, partial [Cladosporium fulvum T-1 virus].	ORGANISM Cladosporium fulvum T-1 virus	Viruses;Riboviria;Pararnavirae;Artverviricota;Revtraviricetes;Ortervirales;Metaviridae;Metavirus.	7396 bp	Metaviridae	ssRNA-RT
RD_LD20200821	TRINITY_DN1986_c0_g1_i1	YP_009666308.1	30.907	728	DEFINITION Reverse Transcriptase, partial [Cladosporium fulvum T-1 virus].	ORGANISM Cladosporium fulvum T-1 virus	Viruses;Riboviria;Pararnavirae;Artverviricota;Revtraviricetes;Ortervirales;Metaviridae;Metavirus.	7396 bp	Metaviridae	ssRNA-RT
RD_LD20201212	TRINITY_DN25386_c0_g1_i1	YP_010796957.1	37.552	727	DEFINITION PolB [Terrapene box turtle adintovirus].	ORGANISM Terrapene box turtle adintovirus	Viruses;Varidnaviria;Bamfordvirae;Preplasmiviricota;Polintoviricetes;Orthopolintovirales;Adintoviridae;Betadintovirus;Betadintovirusterrapene.	12754 bp	Adintoviridae	dsDNA
NC_YX20210611	TRINITY_DN12992_c1_g1_i7	YP_009001498.1	29.161	727	DEFINITION ABC transporter [Alphaentomopoxvirus acuprea].	ORGANISM Alphaentomopoxvirus acuprea	Viruses;Varidnaviria;Bamfordvirae;Nucleocytoviricota;Pokkesviricetes;Chitovirales;Poxviridae;Entomopoxvirinae;Alphaentomopoxvirus.	245717 bp	Poxviridae	dsDNA
NC_YX20210611	TRINITY_DN1996_c0_g1_i5	YP_007354233.1	30.949	727	DEFINITION Glycosyltransferase family 25 fused to procollagen lysine2-oxoglutarate 5-dioxygenase [Acanthamoeba polyphaga moumouvirus].	ORGANISM Acanthamoeba polyphaga moumouvirus	Viruses;Varidnaviria;Bamfordvirae;Nucleocytoviricota;Megaviricetes;Imitervirales;Mimiviridae;Megamimivirinae;Moumouvirus.	1021348 bp	Mimiviridae	dsDNA
RD_LD20201212	TRINITY_DN8781_c0_g1_i5	YP_010800589.1	51.515	726	DEFINITION RNA-dependent RNA polymerase [Hemipteran arli-related virusOKIAV94].	ORGANISM Hemipteran arli-related virus OKIAV94	Viruses;Riboviria;Orthornavirae;Negarnaviricota;Haploviricotina;Monjiviricetes;Mononegavirales;Lispiviridae;Rivapovirus;Rivapovirusaleyrodidae.	13833 bp	Lispiviridae	ssRNA(-)
NC_YX20210611	TRINITY_DN824_c0_g1_i5	YP_009666308.1	29.89	726	DEFINITION Reverse Transcriptase, partial [Cladosporium fulvum T-1 virus].	ORGANISM Cladosporium fulvum T-1 virus	Viruses;Riboviria;Pararnavirae;Artverviricota;Revtraviricetes;Ortervirales;Metaviridae;Metavirus.	7396 bp	Metaviridae	ssRNA-RT
RD_LD20201212	TRINITY_DN27723_c0_g1_i1	YP_001111374.1	97.793	725	DEFINITION Nonstructural protein [Rice gall dwarf virus].	ORGANISM Rice gall dwarf virus	Viruses;Riboviria;Orthornavirae;Duplornaviricota;Resentoviricetes;Reovirales;Sedoreoviridae;Phytoreovirus.	2622 bp	Sedoreoviridae	dsRNA
NC_LD20210330	TRINITY_DN29531_c1_g1_i6	YP_009666308.1	28.867	724	DEFINITION Reverse Transcriptase, partial [Cladosporium fulvum T-1 virus].	ORGANISM Cladosporium fulvum T-1 virus	Viruses;Riboviria;Pararnavirae;Artverviricota;Revtraviricetes;Ortervirales;Metaviridae;Metavirus.	7396 bp	Metaviridae	ssRNA-RT
NC_LD20210330	TRINITY_DN71295_c0_g2_i2	YP_009666308.1	30.844	723	DEFINITION Reverse Transcriptase, partial [Cladosporium fulvum T-1 virus].	ORGANISM Cladosporium fulvum T-1 virus	Viruses;Riboviria;Pararnavirae;Artverviricota;Revtraviricetes;Ortervirales;Metaviridae;Metavirus.	7396 bp	Metaviridae	ssRNA-RT
NC_YX20210611	TRINITY_DN28870_c0_g2_i1	YP_009666308.1	31.994	722	DEFINITION Reverse Transcriptase, partial [Cladosporium fulvum T-1 virus].	ORGANISM Cladosporium fulvum T-1 virus	Viruses;Riboviria;Pararnavirae;Artverviricota;Revtraviricetes;Ortervirales;Metaviridae;Metavirus.	7396 bp	Metaviridae	ssRNA-RT
NC_YX20210611	TRINITY_DN4549_c0_g1_i4	YP_009666308.1	30.609	722	DEFINITION Reverse Transcriptase, partial [Cladosporium fulvum T-1 virus].	ORGANISM Cladosporium fulvum T-1 virus	Viruses;Riboviria;Pararnavirae;Artverviricota;Revtraviricetes;Ortervirales;Metaviridae;Metavirus.	7396 bp	Metaviridae	ssRNA-RT
RD_LD20200821	TRINITY_DN1766_c0_g1_i5	YP_009666308.1	32.271	722	DEFINITION Reverse Transcriptase, partial [Cladosporium fulvum T-1 virus].	ORGANISM Cladosporium fulvum T-1 virus	Viruses;Riboviria;Pararnavirae;Artverviricota;Revtraviricetes;Ortervirales;Metaviridae;Metavirus.	7396 bp	Metaviridae	ssRNA-RT
RD_LD20201212	TRINITY_DN10412_c0_g1_i1	YP_009666308.1	30.236	721	DEFINITION Reverse Transcriptase, partial [Cladosporium fulvum T-1 virus].	ORGANISM Cladosporium fulvum T-1 virus	Viruses;Riboviria;Pararnavirae;Artverviricota;Revtraviricetes;Ortervirales;Metaviridae;Metavirus.	7396 bp	Metaviridae	ssRNA-RT
NC_LD20210330	TRINITY_DN47532_c0_g1_i1	YP_009666308.1	27.323	721	DEFINITION Reverse Transcriptase, partial [Cladosporium fulvum T-1 virus].	ORGANISM Cladosporium fulvum T-1 virus	Viruses;Riboviria;Pararnavirae;Artverviricota;Revtraviricetes;Ortervirales;Metaviridae;Metavirus.	7396 bp	Metaviridae	ssRNA-RT
NC_YX20210611	TRINITY_DN41310_c0_g1_i10	YP_009666308.1	28.849	721	DEFINITION Reverse Transcriptase, partial [Cladosporium fulvum T-1 virus].	ORGANISM Cladosporium fulvum T-1 virus	Viruses;Riboviria;Pararnavirae;Artverviricota;Revtraviricetes;Ortervirales;Metaviridae;Metavirus.	7396 bp	Metaviridae	ssRNA-RT
NC_YX20210611	TRINITY_DN4430_c0_g1_i1	YP_009666308.1	28.988	721	DEFINITION Reverse Transcriptase, partial [Cladosporium fulvum T-1 virus].	ORGANISM Cladosporium fulvum T-1 virus	Viruses;Riboviria;Pararnavirae;Artverviricota;Revtraviricetes;Ortervirales;Metaviridae;Metavirus.	7396 bp	Metaviridae	ssRNA-RT
RD_LD20200821	TRINITY_DN2997_c0_g1_i1	YP_009666308.1	28.017	721	DEFINITION Reverse Transcriptase, partial [Cladosporium fulvum T-1 virus].	ORGANISM Cladosporium fulvum T-1 virus	Viruses;Riboviria;Pararnavirae;Artverviricota;Revtraviricetes;Ortervirales;Metaviridae;Metavirus.	7396 bp	Metaviridae	ssRNA-RT
RD_LD20201212	TRINITY_DN8429_c0_g1_i13	YP_009666308.1	27.917	720	DEFINITION Reverse Transcriptase, partial [Cladosporium fulvum T-1 virus].	ORGANISM Cladosporium fulvum T-1 virus	Viruses;Riboviria;Pararnavirae;Artverviricota;Revtraviricetes;Ortervirales;Metaviridae;Metavirus.	7396 bp	Metaviridae	ssRNA-RT
NC_YX20210611	TRINITY_DN29008_c0_g1_i5	YP_010803676.1	31.667	720	DEFINITION valyl-tRNA synthetase [Fadolivirus algeromassiliense].	ORGANISM Fadolivirus algeromassiliense	Viruses;Varidnaviria;Bamfordvirae;Nucleocytoviricota;Megaviricetes;Imitervirales;Mimiviridae;Klosneuvirinae;Fadolivirus.	1573504 bp	Mimiviridae	dsDNA
RD_LD20200821	TRINITY_DN1102_c1_g1_i7	YP_009666308.1	30.556	720	DEFINITION Reverse Transcriptase, partial [Cladosporium fulvum T-1 virus].	ORGANISM Cladosporium fulvum T-1 virus	Viruses;Riboviria;Pararnavirae;Artverviricota;Revtraviricetes;Ortervirales;Metaviridae;Metavirus.	7396 bp	Metaviridae	ssRNA-RT
RD_LD20201212	TRINITY_DN438_c0_g3_i2	YP_009666308.1	30.598	719	DEFINITION Reverse Transcriptase, partial [Cladosporium fulvum T-1 virus].	ORGANISM Cladosporium fulvum T-1 virus	Viruses;Riboviria;Pararnavirae;Artverviricota;Revtraviricetes;Ortervirales;Metaviridae;Metavirus.	7396 bp	Metaviridae	ssRNA-RT
NC_LD20210330	TRINITY_DN184624_c0_g1_i1	YP_010840785.1	29.764	719	DEFINITION MAG: glycoprotein [Fushun phasmavirus 1].	ORGANISM Fushun phasmavirus 1	Viruses;Riboviria;Orthornavirae;Negarnaviricota;Polyploviricotina;Ellioviricetes;Bunyavirales;Phasmaviridae.	2791 bp	Phasmaviridae	ssRNA(-)
NC_LD20210330	TRINITY_DN52758_c0_g1_i12	YP_009666308.1	27.399	719	DEFINITION Reverse Transcriptase, partial [Cladosporium fulvum T-1 virus].	ORGANISM Cladosporium fulvum T-1 virus	Viruses;Riboviria;Pararnavirae;Artverviricota;Revtraviricetes;Ortervirales;Metaviridae;Metavirus.	7396 bp	Metaviridae	ssRNA-RT
NC_YX20210611	TRINITY_DN155474_c0_g1_i1	YP_227355.1	46.453	719	DEFINITION RNA-dependent RNA polymerase [Pleurotus ostreatus virus 1].	ORGANISM Pleurotus ostreatus virus 1	Viruses;Riboviria;Orthornavirae;Pisuviricota;Duplopiviricetes;Durnavirales;Partitiviridae;Betapartitivirus.	2296 bp	Partitiviridae	dsRNA
NC_YX20210611	TRINITY_DN19312_c0_g1_i8	YP_009666308.1	27.677	719	DEFINITION Reverse Transcriptase, partial [Cladosporium fulvum T-1 virus].	ORGANISM Cladosporium fulvum T-1 virus	Viruses;Riboviria;Pararnavirae;Artverviricota;Revtraviricetes;Ortervirales;Metaviridae;Metavirus.	7396 bp	Metaviridae	ssRNA-RT
NC_YX20210611	TRINITY_DN25888_c0_g1_i1	YP_009666308.1	29.346	719	DEFINITION Reverse Transcriptase, partial [Cladosporium fulvum T-1 virus].	ORGANISM Cladosporium fulvum T-1 virus	Viruses;Riboviria;Pararnavirae;Artverviricota;Revtraviricetes;Ortervirales;Metaviridae;Metavirus.	7396 bp	Metaviridae	ssRNA-RT
NC_YX20210611	TRINITY_DN155632_c0_g1_i1	YP_009328891.1	49.443	718	DEFINITION polyprotein [Euscelidius variegatus virus 1].	ORGANISM Euscelidius variegatus virus 1	Viruses;Riboviria;Orthornavirae;Pisuviricota;Pisoniviricetes;Picornavirales;Iflaviridae.	10623 bp	Iflaviridae	ssRNA(+)
RD_LD20201212	TRINITY_DN26581_c0_g1_i5	YP_009666308.1	29.428	717	DEFINITION Reverse Transcriptase, partial [Cladosporium fulvum T-1 virus].	ORGANISM Cladosporium fulvum T-1 virus	Viruses;Riboviria;Pararnavirae;Artverviricota;Revtraviricetes;Ortervirales;Metaviridae;Metavirus.	7396 bp	Metaviridae	ssRNA-RT
NC_YX20210611	TRINITY_DN13627_c0_g1_i1	YP_009666308.1	30.683	717	DEFINITION Reverse Transcriptase, partial [Cladosporium fulvum T-1 virus].	ORGANISM Cladosporium fulvum T-1 virus	Viruses;Riboviria;Pararnavirae;Artverviricota;Revtraviricetes;Ortervirales;Metaviridae;Metavirus.	7396 bp	Metaviridae	ssRNA-RT
RD_LD20200821	TRINITY_DN4878_c0_g1_i4	YP_009666308.1	29.428	717	DEFINITION Reverse Transcriptase, partial [Cladosporium fulvum T-1 virus].	ORGANISM Cladosporium fulvum T-1 virus	Viruses;Riboviria;Pararnavirae;Artverviricota;Revtraviricetes;Ortervirales;Metaviridae;Metavirus.	7396 bp	Metaviridae	ssRNA-RT
RD_LD20200821	TRINITY_DN59077_c0_g1_i3	YP_009666308.1	28.631	716	DEFINITION Reverse Transcriptase, partial [Cladosporium fulvum T-1 virus].	ORGANISM Cladosporium fulvum T-1 virus	Viruses;Riboviria;Pararnavirae;Artverviricota;Revtraviricetes;Ortervirales;Metaviridae;Metavirus.	7396 bp	Metaviridae	ssRNA-RT
NC_LD20210330	TRINITY_DN60334_c0_g1_i3	YP_009611685.1	21.508	716	DEFINITION putative internalin [Agrobacterium phage Atu_ph07].	ORGANISM Agrobacterium phage Atu_ph07	Viruses;Duplodnaviria;Heunggongvirae;Uroviricota;Caudoviricetes;Polybotosvirus;PolybotosvirusAtuph07.	490380 bp	phage	phage
NC_YX20210611	TRINITY_DN1724_c1_g1_i4	YP_009666308.1	29.371	715	DEFINITION Reverse Transcriptase, partial [Cladosporium fulvum T-1 virus].	ORGANISM Cladosporium fulvum T-1 virus	Viruses;Riboviria;Pararnavirae;Artverviricota;Revtraviricetes;Ortervirales;Metaviridae;Metavirus.	7396 bp	Metaviridae	ssRNA-RT
RD_LD20201212	TRINITY_DN13613_c0_g1_i1	YP_009666308.1	29.552	714	DEFINITION Reverse Transcriptase, partial [Cladosporium fulvum T-1 virus].	ORGANISM Cladosporium fulvum T-1 virus	Viruses;Riboviria;Pararnavirae;Artverviricota;Revtraviricetes;Ortervirales;Metaviridae;Metavirus.	7396 bp	Metaviridae	ssRNA-RT
RD_LD20200821	TRINITY_DN10631_c1_g1_i3	YP_009666308.1	33.38	713	DEFINITION Reverse Transcriptase, partial [Cladosporium fulvum T-1 virus].	ORGANISM Cladosporium fulvum T-1 virus	Viruses;Riboviria;Pararnavirae;Artverviricota;Revtraviricetes;Ortervirales;Metaviridae;Metavirus.	7396 bp	Metaviridae	ssRNA-RT
RD_LD20201212	TRINITY_DN3426_c0_g1_i32	YP_009666308.1	31.461	712	DEFINITION Reverse Transcriptase, partial [Cladosporium fulvum T-1 virus].	ORGANISM Cladosporium fulvum T-1 virus	Viruses;Riboviria;Pararnavirae;Artverviricota;Revtraviricetes;Ortervirales;Metaviridae;Metavirus.	7396 bp	Metaviridae	ssRNA-RT
RD_LD20200821	TRINITY_DN8301_c0_g1_i1	YP_009666308.1	31.461	712	DEFINITION Reverse Transcriptase, partial [Cladosporium fulvum T-1 virus].	ORGANISM Cladosporium fulvum T-1 virus	Viruses;Riboviria;Pararnavirae;Artverviricota;Revtraviricetes;Ortervirales;Metaviridae;Metavirus.	7396 bp	Metaviridae	ssRNA-RT
RD_LD20201212	TRINITY_DN31766_c0_g1_i3	YP_009666308.1	26.864	711	DEFINITION Reverse Transcriptase, partial [Cladosporium fulvum T-1 virus].	ORGANISM Cladosporium fulvum T-1 virus	Viruses;Riboviria;Pararnavirae;Artverviricota;Revtraviricetes;Ortervirales;Metaviridae;Metavirus.	7396 bp	Metaviridae	ssRNA-RT
NC_LD20210330	TRINITY_DN103438_c0_g1_i10	YP_009666308.1	28.411	711	DEFINITION Reverse Transcriptase, partial [Cladosporium fulvum T-1 virus].	ORGANISM Cladosporium fulvum T-1 virus	Viruses;Riboviria;Pararnavirae;Artverviricota;Revtraviricetes;Ortervirales;Metaviridae;Metavirus.	7396 bp	Metaviridae	ssRNA-RT
NC_LD20210330	TRINITY_DN26776_c0_g1_i2	YP_009666308.1	25.879	711	DEFINITION Reverse Transcriptase, partial [Cladosporium fulvum T-1 virus].	ORGANISM Cladosporium fulvum T-1 virus	Viruses;Riboviria;Pararnavirae;Artverviricota;Revtraviricetes;Ortervirales;Metaviridae;Metavirus.	7396 bp	Metaviridae	ssRNA-RT
RD_LD20201212	TRINITY_DN6243_c0_g1_i3	YP_010780181.1	27.042	710	DEFINITION hypothetical protein QJ856_gp1184 [Tupanvirus deep ocean].	ORGANISM Tupanvirus deep ocean	Viruses;Varidnaviria;Bamfordvirae;Nucleocytoviricota;Megaviricetes;Imitervirales;Mimiviridae;Megamimivirinae;Tupanvirus.	1439508 bp	Mimiviridae	dsDNA
NC_LD20210330	TRINITY_DN3221_c0_g1_i3	YP_009666308.1	27.183	710	DEFINITION Reverse Transcriptase, partial [Cladosporium fulvum T-1 virus].	ORGANISM Cladosporium fulvum T-1 virus	Viruses;Riboviria;Pararnavirae;Artverviricota;Revtraviricetes;Ortervirales;Metaviridae;Metavirus.	7396 bp	Metaviridae	ssRNA-RT
RD_LD20200821	TRINITY_DN3187_c0_g1_i1	YP_010780181.1	27.042	710	DEFINITION hypothetical protein QJ856_gp1184 [Tupanvirus deep ocean].	ORGANISM Tupanvirus deep ocean	Viruses;Varidnaviria;Bamfordvirae;Nucleocytoviricota;Megaviricetes;Imitervirales;Mimiviridae;Megamimivirinae;Tupanvirus.	1439508 bp	Mimiviridae	dsDNA
NC_LD20210330	TRINITY_DN13285_c0_g1_i3	YP_010840784.1	35.825	709	DEFINITION MAG: RNA-dependent RNA polymerase [Fushun phasmavirus 1].	ORGANISM Fushun phasmavirus 1	Viruses;Riboviria;Orthornavirae;Negarnaviricota;Polyploviricotina;Ellioviricetes;Bunyavirales;Phasmaviridae.	6944 bp	Phasmaviridae	ssRNA(-)
NC_YX20210611	TRINITY_DN12633_c1_g1_i5	YP_009666308.1	27.362	709	DEFINITION Reverse Transcriptase, partial [Cladosporium fulvum T-1 virus].	ORGANISM Cladosporium fulvum T-1 virus	Viruses;Riboviria;Pararnavirae;Artverviricota;Revtraviricetes;Ortervirales;Metaviridae;Metavirus.	7396 bp	Metaviridae	ssRNA-RT
NC_YX20210611	TRINITY_DN951_c0_g1_i1	YP_009666308.1	29.76	709	DEFINITION Reverse Transcriptase, partial [Cladosporium fulvum T-1 virus].	ORGANISM Cladosporium fulvum T-1 virus	Viruses;Riboviria;Pararnavirae;Artverviricota;Revtraviricetes;Ortervirales;Metaviridae;Metavirus.	7396 bp	Metaviridae	ssRNA-RT
RD_LD20201212	TRINITY_DN7008_c0_g1_i2	YP_009701904.1	21.186	708	DEFINITION ATPase [Paramecium bursaria Chlorella virus CVA-1].	ORGANISM Paramecium bursaria Chlorella virus CVA-1	Viruses;Varidnaviria;Bamfordvirae;Nucleocytoviricota;Megaviricetes;Algavirales;Phycodnaviridae;Chlorovirus;ParameciumbursariaChlorellavirusA1.	326592 bp	Phycodnaviridae	dsDNA
NC_YX20210611	TRINITY_DN14371_c0_g1_i2	YP_009666308.1	31.073	708	DEFINITION Reverse Transcriptase, partial [Cladosporium fulvum T-1 virus].	ORGANISM Cladosporium fulvum T-1 virus	Viruses;Riboviria;Pararnavirae;Artverviricota;Revtraviricetes;Ortervirales;Metaviridae;Metavirus.	7396 bp	Metaviridae	ssRNA-RT
NC_YX20210611	TRINITY_DN85227_c0_g3_i1	YP_010781422.1	27.581	707	DEFINITION glucose-methanol-choline oxidoreductase [Tupanvirus soda lake].	ORGANISM Tupanvirus soda lake	Viruses;Varidnaviria;Bamfordvirae;Nucleocytoviricota;Megaviricetes;Imitervirales;Mimiviridae;Megamimivirinae;Tupanvirus.	1516267 bp	Mimiviridae	dsDNA
RD_LD20200821	TRINITY_DN127341_c0_g1_i1	YP_010800589.1	51.348	705	DEFINITION RNA-dependent RNA polymerase [Hemipteran arli-related virusOKIAV94].	ORGANISM Hemipteran arli-related virus OKIAV94	Viruses;Riboviria;Orthornavirae;Negarnaviricota;Haploviricotina;Monjiviricetes;Mononegavirales;Lispiviridae;Rivapovirus;Rivapovirusaleyrodidae.	13833 bp	Lispiviridae	ssRNA(-)
NC_LD20210330	TRINITY_DN106467_c0_g2_i1	YP_009666308.1	26.458	703	DEFINITION Reverse Transcriptase, partial [Cladosporium fulvum T-1 virus].	ORGANISM Cladosporium fulvum T-1 virus	Viruses;Riboviria;Pararnavirae;Artverviricota;Revtraviricetes;Ortervirales;Metaviridae;Metavirus.	7396 bp	Metaviridae	ssRNA-RT
NC_LD20210330	TRINITY_DN6659_c0_g1_i16	YP_009666308.1	28.023	703	DEFINITION Reverse Transcriptase, partial [Cladosporium fulvum T-1 virus].	ORGANISM Cladosporium fulvum T-1 virus	Viruses;Riboviria;Pararnavirae;Artverviricota;Revtraviricetes;Ortervirales;Metaviridae;Metavirus.	7396 bp	Metaviridae	ssRNA-RT
NC_LD20210330	TRINITY_DN70572_c0_g1_i2	YP_009666308.1	27.532	701	DEFINITION Reverse Transcriptase, partial [Cladosporium fulvum T-1 virus].	ORGANISM Cladosporium fulvum T-1 virus	Viruses;Riboviria;Pararnavirae;Artverviricota;Revtraviricetes;Ortervirales;Metaviridae;Metavirus.	7396 bp	Metaviridae	ssRNA-RT
NC_YX20210611	TRINITY_DN25593_c0_g1_i6	YP_009666308.1	26.391	701	DEFINITION Reverse Transcriptase, partial [Cladosporium fulvum T-1 virus].	ORGANISM Cladosporium fulvum T-1 virus	Viruses;Riboviria;Pararnavirae;Artverviricota;Revtraviricetes;Ortervirales;Metaviridae;Metavirus.	7396 bp	Metaviridae	ssRNA-RT
NC_YX20210611	TRINITY_DN28499_c0_g1_i1	YP_010782370.1	28.959	701	DEFINITION putative ankyrin repeat protein [Tupanvirus soda lake].	ORGANISM Tupanvirus soda lake	Viruses;Varidnaviria;Bamfordvirae;Nucleocytoviricota;Megaviricetes;Imitervirales;Mimiviridae;Megamimivirinae;Tupanvirus.	1516267 bp	Mimiviridae	dsDNA
NC_LD20210330	TRINITY_DN25290_c0_g4_i1	YP_009666308.1	31.857	700	DEFINITION Reverse Transcriptase, partial [Cladosporium fulvum T-1 virus].	ORGANISM Cladosporium fulvum T-1 virus	Viruses;Riboviria;Pararnavirae;Artverviricota;Revtraviricetes;Ortervirales;Metaviridae;Metavirus.	7396 bp	Metaviridae	ssRNA-RT
NC_YX20210611	TRINITY_DN8182_c1_g1_i2	YP_009666308.1	26.857	700	DEFINITION Reverse Transcriptase, partial [Cladosporium fulvum T-1 virus].	ORGANISM Cladosporium fulvum T-1 virus	Viruses;Riboviria;Pararnavirae;Artverviricota;Revtraviricetes;Ortervirales;Metaviridae;Metavirus.	7396 bp	Metaviridae	ssRNA-RT
RD_LD20200821	TRINITY_DN10373_c0_g1_i8	YP_009665762.1	30.186	699	DEFINITION 19.5g1 protein [Bracoviriform inaniti].	ORGANISM Bracoviriform inaniti	Viruses;Polydnaviriformidae;Bracoviriform.	19503 bp	Polydnaviriformidae	dsDNA
RD_LD20201212	TRINITY_DN2676_c0_g1_i13	YP_009666308.1	32.281	697	DEFINITION Reverse Transcriptase, partial [Cladosporium fulvum T-1 virus].	ORGANISM Cladosporium fulvum T-1 virus	Viruses;Riboviria;Pararnavirae;Artverviricota;Revtraviricetes;Ortervirales;Metaviridae;Metavirus.	7396 bp	Metaviridae	ssRNA-RT
RD_LD20201212	TRINITY_DN2946_c0_g1_i1	YP_009336677.1	26.686	697	DEFINITION RdRp [Hubei virga-like virus 16].	ORGANISM Hubei virga-like virus 16	Viruses;Riboviria.	13549 bp	Riboviria	RNA virus
NC_YX20210611	TRINITY_DN3578_c0_g1_i4	YP_010796961.1	40.459	697	DEFINITION PolB [Mayetiola barley midge adintovirus].	ORGANISM Mayetiola barley midge adintovirus	Viruses;Varidnaviria;Bamfordvirae;Preplasmiviricota;Polintoviricetes;Orthopolintovirales;Adintoviridae;Alphadintovirus;Alphadintovirusmayetiola.	12571 bp	Adintoviridae	dsDNA
RD_LD20200821	TRINITY_DN1980_c0_g2_i3	YP_009666308.1	32.281	697	DEFINITION Reverse Transcriptase, partial [Cladosporium fulvum T-1 virus].	ORGANISM Cladosporium fulvum T-1 virus	Viruses;Riboviria;Pararnavirae;Artverviricota;Revtraviricetes;Ortervirales;Metaviridae;Metavirus.	7396 bp	Metaviridae	ssRNA-RT
RD_LD20200821	TRINITY_DN9469_c0_g1_i3	YP_010781422.1	29.31	696	DEFINITION glucose-methanol-choline oxidoreductase [Tupanvirus soda lake].	ORGANISM Tupanvirus soda lake	Viruses;Varidnaviria;Bamfordvirae;Nucleocytoviricota;Megaviricetes;Imitervirales;Mimiviridae;Megamimivirinae;Tupanvirus.	1516267 bp	Mimiviridae	dsDNA
RD_LD20201212	TRINITY_DN5530_c0_g1_i3	YP_009174732.1	26.619	695	DEFINITION putative DNA polymerase [Yellowstone lake phycodnavirus 1].	ORGANISM Yellowstone lake phycodnavirus 1	Viruses;Varidnaviria;Bamfordvirae;Nucleocytoviricota;Megaviricetes;Algavirales;Phycodnaviridae;Prasinovirus.	178262 bp	Phycodnaviridae	dsDNA
NC_YX20210611	TRINITY_DN21137_c0_g1_i1	YP_010781422.1	26.906	695	DEFINITION glucose-methanol-choline oxidoreductase [Tupanvirus soda lake].	ORGANISM Tupanvirus soda lake	Viruses;Varidnaviria;Bamfordvirae;Nucleocytoviricota;Megaviricetes;Imitervirales;Mimiviridae;Megamimivirinae;Tupanvirus.	1516267 bp	Mimiviridae	dsDNA
NC_YX20210611	TRINITY_DN2281_c0_g1_i2	YP_010842031.1	27.194	695	DEFINITION glucose-methanol-choline oxidoreductase [Cotonvirus japonicus].	ORGANISM Cotonvirus japonicus	Viruses;Varidnaviria;Bamfordvirae;Nucleocytoviricota;Megaviricetes;Imitervirales;Mimiviridae;Megamimivirinae;Cotonvirus;Cotonvirusjaponicum.	1476527 bp	Mimiviridae	dsDNA
RD_LD20200821	TRINITY_DN5599_c0_g2_i1	YP_009666308.1	29.065	695	DEFINITION Reverse Transcriptase, partial [Cladosporium fulvum T-1 virus].	ORGANISM Cladosporium fulvum T-1 virus	Viruses;Riboviria;Pararnavirae;Artverviricota;Revtraviricetes;Ortervirales;Metaviridae;Metavirus.	7396 bp	Metaviridae	ssRNA-RT
RD_LD20200821	TRINITY_DN88045_c0_g1_i1	YP_009174732.1	26.619	695	DEFINITION putative DNA polymerase [Yellowstone lake phycodnavirus 1].	ORGANISM Yellowstone lake phycodnavirus 1	Viruses;Varidnaviria;Bamfordvirae;Nucleocytoviricota;Megaviricetes;Algavirales;Phycodnaviridae;Prasinovirus.	178262 bp	Phycodnaviridae	dsDNA
RD_LD20201212	TRINITY_DN25447_c0_g1_i2	YP_009666308.1	26.263	693	DEFINITION Reverse Transcriptase, partial [Cladosporium fulvum T-1 virus].	ORGANISM Cladosporium fulvum T-1 virus	Viruses;Riboviria;Pararnavirae;Artverviricota;Revtraviricetes;Ortervirales;Metaviridae;Metavirus.	7396 bp	Metaviridae	ssRNA-RT
NC_LD20210330	TRINITY_DN5129_c0_g1_i1	YP_010780147.1	29.726	693	DEFINITION putative oxireductase [Tupanvirus deep ocean].	ORGANISM Tupanvirus deep ocean	Viruses;Varidnaviria;Bamfordvirae;Nucleocytoviricota;Megaviricetes;Imitervirales;Mimiviridae;Megamimivirinae;Tupanvirus.	1439508 bp	Mimiviridae	dsDNA
NC_YX20210611	TRINITY_DN6018_c0_g2_i1	YP_010796961.1	34.488	693	DEFINITION PolB [Mayetiola barley midge adintovirus].	ORGANISM Mayetiola barley midge adintovirus	Viruses;Varidnaviria;Bamfordvirae;Preplasmiviricota;Polintoviricetes;Orthopolintovirales;Adintoviridae;Alphadintovirus;Alphadintovirusmayetiola.	12571 bp	Adintoviridae	dsDNA
RD_LD20200821	TRINITY_DN7839_c0_g1_i2	YP_009666308.1	29.149	693	DEFINITION Reverse Transcriptase, partial [Cladosporium fulvum T-1 virus].	ORGANISM Cladosporium fulvum T-1 virus	Viruses;Riboviria;Pararnavirae;Artverviricota;Revtraviricetes;Ortervirales;Metaviridae;Metavirus.	7396 bp	Metaviridae	ssRNA-RT
NC_YX20210611	TRINITY_DN99114_c0_g1_i2	YP_010780147.1	28.902	692	DEFINITION putative oxireductase [Tupanvirus deep ocean].	ORGANISM Tupanvirus deep ocean	Viruses;Varidnaviria;Bamfordvirae;Nucleocytoviricota;Megaviricetes;Imitervirales;Mimiviridae;Megamimivirinae;Tupanvirus.	1439508 bp	Mimiviridae	dsDNA
NC_LD20210330	TRINITY_DN1255_c0_g1_i1	YP_010781422.1	27.641	691	DEFINITION glucose-methanol-choline oxidoreductase [Tupanvirus soda lake].	ORGANISM Tupanvirus soda lake	Viruses;Varidnaviria;Bamfordvirae;Nucleocytoviricota;Megaviricetes;Imitervirales;Mimiviridae;Megamimivirinae;Tupanvirus.	1516267 bp	Mimiviridae	dsDNA
NC_LD20210330	TRINITY_DN2703_c0_g1_i1	YP_010781422.1	27.786	691	DEFINITION glucose-methanol-choline oxidoreductase [Tupanvirus soda lake].	ORGANISM Tupanvirus soda lake	Viruses;Varidnaviria;Bamfordvirae;Nucleocytoviricota;Megaviricetes;Imitervirales;Mimiviridae;Megamimivirinae;Tupanvirus.	1516267 bp	Mimiviridae	dsDNA
NC_YX20210611	TRINITY_DN25655_c0_g1_i1	YP_007354600.1	27.496	691	DEFINITION glucose-methanol-choline oxidoreductase [Acanthamoeba polyphagamoumouvirus].	ORGANISM Acanthamoeba polyphaga moumouvirus	Viruses;Varidnaviria;Bamfordvirae;Nucleocytoviricota;Megaviricetes;Imitervirales;Mimiviridae;Megamimivirinae;Moumouvirus.	1021348 bp	Mimiviridae	dsDNA
RD_LD20201212	TRINITY_DN15995_c0_g1_i10	YP_009666308.1	27.826	690	DEFINITION Reverse Transcriptase, partial [Cladosporium fulvum T-1 virus].	ORGANISM Cladosporium fulvum T-1 virus	Viruses;Riboviria;Pararnavirae;Artverviricota;Revtraviricetes;Ortervirales;Metaviridae;Metavirus.	7396 bp	Metaviridae	ssRNA-RT
NC_YX20210611	TRINITY_DN10978_c0_g1_i5	YP_009666308.1	26.232	690	DEFINITION Reverse Transcriptase, partial [Cladosporium fulvum T-1 virus].	ORGANISM Cladosporium fulvum T-1 virus	Viruses;Riboviria;Pararnavirae;Artverviricota;Revtraviricetes;Ortervirales;Metaviridae;Metavirus.	7396 bp	Metaviridae	ssRNA-RT
NC_YX20210611	TRINITY_DN443_c0_g1_i1	YP_010782370.1	29.855	690	DEFINITION putative ankyrin repeat protein [Tupanvirus soda lake].	ORGANISM Tupanvirus soda lake	Viruses;Varidnaviria;Bamfordvirae;Nucleocytoviricota;Megaviricetes;Imitervirales;Mimiviridae;Megamimivirinae;Tupanvirus.	1516267 bp	Mimiviridae	dsDNA
NC_YX20210611	TRINITY_DN6512_c0_g1_i1	YP_009666308.1	29.318	689	DEFINITION Reverse Transcriptase, partial [Cladosporium fulvum T-1 virus].	ORGANISM Cladosporium fulvum T-1 virus	Viruses;Riboviria;Pararnavirae;Artverviricota;Revtraviricetes;Ortervirales;Metaviridae;Metavirus.	7396 bp	Metaviridae	ssRNA-RT
NC_YX20210611	TRINITY_DN8663_c0_g1_i10	YP_009174650.1	25.835	689	DEFINITION putative DNA polymerase [Yellowstone lake phycodnavirus 2].	ORGANISM Yellowstone lake phycodnavirus 2	Viruses;Varidnaviria;Bamfordvirae;Nucleocytoviricota;Megaviricetes;Algavirales;Phycodnaviridae;Prasinovirus.	171045 bp	Phycodnaviridae	dsDNA
RD_LD20201212	TRINITY_DN49589_c0_g1_i5	YP_010842031.1	27.035	688	DEFINITION glucose-methanol-choline oxidoreductase [Cotonvirus japonicus].	ORGANISM Cotonvirus japonicus	Viruses;Varidnaviria;Bamfordvirae;Nucleocytoviricota;Megaviricetes;Imitervirales;Mimiviridae;Megamimivirinae;Cotonvirus;Cotonvirusjaponicum.	1476527 bp	Mimiviridae	dsDNA
NC_LD20210330	TRINITY_DN22285_c0_g1_i1	YP_010781422.1	27.762	688	DEFINITION glucose-methanol-choline oxidoreductase [Tupanvirus soda lake].	ORGANISM Tupanvirus soda lake	Viruses;Varidnaviria;Bamfordvirae;Nucleocytoviricota;Megaviricetes;Imitervirales;Mimiviridae;Megamimivirinae;Tupanvirus.	1516267 bp	Mimiviridae	dsDNA
NC_YX20210611	TRINITY_DN48873_c0_g1_i6	YP_010842031.1	28.488	688	DEFINITION glucose-methanol-choline oxidoreductase [Cotonvirus japonicus].	ORGANISM Cotonvirus japonicus	Viruses;Varidnaviria;Bamfordvirae;Nucleocytoviricota;Megaviricetes;Imitervirales;Mimiviridae;Megamimivirinae;Cotonvirus;Cotonvirusjaponicum.	1476527 bp	Mimiviridae	dsDNA
NC_YX20210611	TRINITY_DN41289_c0_g2_i1	YP_008052546.1	26.783	687	DEFINITION DNA-directed RNA polymerase II subunit RPB2 [Phaeocystis globosavirus].	ORGANISM Phaeocystis globosa virus	Viruses;Varidnaviria;Bamfordvirae;Nucleocytoviricota;Megaviricetes;Algavirales;Phycodnaviridae;Prymnesiovirus.	459984 bp	Phycodnaviridae	dsDNA
RD_LD20200821	TRINITY_DN2205_c0_g1_i2	YP_004894780.1	27.511	687	DEFINITION glucose-methanol-choline oxidoreductase [Megavirus chiliensis].	ORGANISM Megavirus chiliensis	Viruses;Varidnaviria;Bamfordvirae;Nucleocytoviricota;Megaviricetes;Imitervirales;Mimiviridae;Megamimivirinae;Megavirus;Megaviruschilense.	1259197 bp	Mimiviridae	dsDNA
NC_YX20210611	TRINITY_DN24424_c0_g1_i1	YP_010842031.1	27.697	686	DEFINITION glucose-methanol-choline oxidoreductase [Cotonvirus japonicus].	ORGANISM Cotonvirus japonicus	Viruses;Varidnaviria;Bamfordvirae;Nucleocytoviricota;Megaviricetes;Imitervirales;Mimiviridae;Megamimivirinae;Cotonvirus;Cotonvirusjaponicum.	1476527 bp	Mimiviridae	dsDNA
NC_YX20210611	TRINITY_DN298_c0_g1_i6	YP_010776576.1	26.822	686	DEFINITION hypothetical protein QJ849_gp663 [Powai lake megavirus].	ORGANISM Powai lake megavirus	Viruses;Varidnaviria;Bamfordvirae;Nucleocytoviricota;Megaviricetes;Imitervirales;Mimiviridae;Megamimivirinae;Megavirus;Megaviruspowaiense.	1208707 bp	Mimiviridae	dsDNA
NC_LD20210330	TRINITY_DN47080_c0_g2_i1	YP_003800000.1	56.058	685	DEFINITION proline-alanine-rich protein [Spissistilus festinus virus 1].	ORGANISM Spissistilus festinus virus 1	Viruses;Riboviria;dsRNAviruses.	7951 bp	Riboviria	dsRNA
RD_LD20200821	TRINITY_DN11022_c0_g1_i9	YP_009666308.1	25.985	685	DEFINITION Reverse Transcriptase, partial [Cladosporium fulvum T-1 virus].	ORGANISM Cladosporium fulvum T-1 virus	Viruses;Riboviria;Pararnavirae;Artverviricota;Revtraviricetes;Ortervirales;Metaviridae;Metavirus.	7396 bp	Metaviridae	ssRNA-RT
NC_YX20210611	TRINITY_DN1302_c0_g1_i3	YP_010781422.1	26.901	684	DEFINITION glucose-methanol-choline oxidoreductase [Tupanvirus soda lake].	ORGANISM Tupanvirus soda lake	Viruses;Varidnaviria;Bamfordvirae;Nucleocytoviricota;Megaviricetes;Imitervirales;Mimiviridae;Megamimivirinae;Tupanvirus.	1516267 bp	Mimiviridae	dsDNA
NC_YX20210611	TRINITY_DN41343_c0_g1_i1	YP_010781422.1	26.901	684	DEFINITION glucose-methanol-choline oxidoreductase [Tupanvirus soda lake].	ORGANISM Tupanvirus soda lake	Viruses;Varidnaviria;Bamfordvirae;Nucleocytoviricota;Megaviricetes;Imitervirales;Mimiviridae;Megamimivirinae;Tupanvirus.	1516267 bp	Mimiviridae	dsDNA
RD_LD20201212	TRINITY_DN6742_c0_g1_i2	YP_009666308.1	30.015	683	DEFINITION Reverse Transcriptase, partial [Cladosporium fulvum T-1 virus].	ORGANISM Cladosporium fulvum T-1 virus	Viruses;Riboviria;Pararnavirae;Artverviricota;Revtraviricetes;Ortervirales;Metaviridae;Metavirus.	7396 bp	Metaviridae	ssRNA-RT
NC_LD20210330	TRINITY_DN26256_c0_g1_i2	YP_009174650.1	25.915	683	DEFINITION putative DNA polymerase [Yellowstone lake phycodnavirus 2].	ORGANISM Yellowstone lake phycodnavirus 2	Viruses;Varidnaviria;Bamfordvirae;Nucleocytoviricota;Megaviricetes;Algavirales;Phycodnaviridae;Prasinovirus.	171045 bp	Phycodnaviridae	dsDNA
NC_LD20210330	TRINITY_DN3196_c0_g1_i12	YP_009666308.1	26.94	683	DEFINITION Reverse Transcriptase, partial [Cladosporium fulvum T-1 virus].	ORGANISM Cladosporium fulvum T-1 virus	Viruses;Riboviria;Pararnavirae;Artverviricota;Revtraviricetes;Ortervirales;Metaviridae;Metavirus.	7396 bp	Metaviridae	ssRNA-RT
NC_LD20210330	TRINITY_DN5542_c0_g1_i7	YP_007354600.1	25.476	683	DEFINITION glucose-methanol-choline oxidoreductase [Acanthamoeba polyphagamoumouvirus].	ORGANISM Acanthamoeba polyphaga moumouvirus	Viruses;Varidnaviria;Bamfordvirae;Nucleocytoviricota;Megaviricetes;Imitervirales;Mimiviridae;Megamimivirinae;Moumouvirus.	1021348 bp	Mimiviridae	dsDNA
NC_YX20210611	TRINITY_DN80032_c0_g1_i3	YP_010779322.1	27.086	683	DEFINITION oxidoreductase [Moumouvirus goulette].	ORGANISM Moumouvirus goulette	Viruses;Varidnaviria;Bamfordvirae;Nucleocytoviricota;Megaviricetes;Imitervirales;Mimiviridae;Megamimivirinae;Moumouvirus;Moumouvirusgoulettemassiliense.	1016844 bp	Mimiviridae	dsDNA
RD_LD20200821	TRINITY_DN44913_c0_g1_i1	YP_009666308.1	30.015	683	DEFINITION Reverse Transcriptase, partial [Cladosporium fulvum T-1 virus].	ORGANISM Cladosporium fulvum T-1 virus	Viruses;Riboviria;Pararnavirae;Artverviricota;Revtraviricetes;Ortervirales;Metaviridae;Metavirus.	7396 bp	Metaviridae	ssRNA-RT
RD_LD20201212	TRINITY_DN22671_c0_g3_i1	YP_009666308.1	25.806	682	DEFINITION Reverse Transcriptase, partial [Cladosporium fulvum T-1 virus].	ORGANISM Cladosporium fulvum T-1 virus	Viruses;Riboviria;Pararnavirae;Artverviricota;Revtraviricetes;Ortervirales;Metaviridae;Metavirus.	7396 bp	Metaviridae	ssRNA-RT
RD_LD20201212	TRINITY_DN3193_c0_g1_i5	YP_010796961.1	41.056	682	DEFINITION PolB [Mayetiola barley midge adintovirus].	ORGANISM Mayetiola barley midge adintovirus	Viruses;Varidnaviria;Bamfordvirae;Preplasmiviricota;Polintoviricetes;Orthopolintovirales;Adintoviridae;Alphadintovirus;Alphadintovirusmayetiola.	12571 bp	Adintoviridae	dsDNA
NC_YX20210611	TRINITY_DN3870_c0_g1_i26	YP_004894780.1	27.566	682	DEFINITION glucose-methanol-choline oxidoreductase [Megavirus chiliensis].	ORGANISM Megavirus chiliensis	Viruses;Varidnaviria;Bamfordvirae;Nucleocytoviricota;Megaviricetes;Imitervirales;Mimiviridae;Megamimivirinae;Megavirus;Megaviruschilense.	1259197 bp	Mimiviridae	dsDNA
RD_LD20200821	TRINITY_DN5419_c0_g2_i3	YP_009666308.1	28.299	682	DEFINITION Reverse Transcriptase, partial [Cladosporium fulvum T-1 virus].	ORGANISM Cladosporium fulvum T-1 virus	Viruses;Riboviria;Pararnavirae;Artverviricota;Revtraviricetes;Ortervirales;Metaviridae;Metavirus.	7396 bp	Metaviridae	ssRNA-RT
RD_LD20201212	TRINITY_DN122229_c0_g1_i1	YP_009666308.1	27.753	681	DEFINITION Reverse Transcriptase, partial [Cladosporium fulvum T-1 virus].	ORGANISM Cladosporium fulvum T-1 virus	Viruses;Riboviria;Pararnavirae;Artverviricota;Revtraviricetes;Ortervirales;Metaviridae;Metavirus.	7396 bp	Metaviridae	ssRNA-RT
RD_LD20201212	TRINITY_DN2390_c0_g1_i2	YP_010781422.1	29.222	681	DEFINITION glucose-methanol-choline oxidoreductase [Tupanvirus soda lake].	ORGANISM Tupanvirus soda lake	Viruses;Varidnaviria;Bamfordvirae;Nucleocytoviricota;Megaviricetes;Imitervirales;Mimiviridae;Megamimivirinae;Tupanvirus.	1516267 bp	Mimiviridae	dsDNA
NC_LD20210330	TRINITY_DN8747_c0_g1_i3	YP_009666308.1	27.313	681	DEFINITION Reverse Transcriptase, partial [Cladosporium fulvum T-1 virus].	ORGANISM Cladosporium fulvum T-1 virus	Viruses;Riboviria;Pararnavirae;Artverviricota;Revtraviricetes;Ortervirales;Metaviridae;Metavirus.	7396 bp	Metaviridae	ssRNA-RT
RD_LD20201212	TRINITY_DN6004_c0_g2_i1	YP_010842031.1	26.324	680	DEFINITION glucose-methanol-choline oxidoreductase [Cotonvirus japonicus].	ORGANISM Cotonvirus japonicus	Viruses;Varidnaviria;Bamfordvirae;Nucleocytoviricota;Megaviricetes;Imitervirales;Mimiviridae;Megamimivirinae;Cotonvirus;Cotonvirusjaponicum.	1476527 bp	Mimiviridae	dsDNA
RD_LD20200821	TRINITY_DN1434_c0_g1_i6	YP_010778001.1	25.735	680	DEFINITION putative nuclear export mediator factor NEMF-like protein [Bodosaltans virus].	ORGANISM Bodo saltans virus	Viruses;Varidnaviria;Bamfordvirae;Nucleocytoviricota;Megaviricetes;Imitervirales;Mimiviridae;Klosneuvirinae;Theiavirus;Theiavirussalishense.	1385869 bp	Mimiviridae	dsDNA
RD_LD20201212	TRINITY_DN1257_c0_g1_i4	YP_004894780.1	27.688	679	DEFINITION glucose-methanol-choline oxidoreductase [Megavirus chiliensis].	ORGANISM Megavirus chiliensis	Viruses;Varidnaviria;Bamfordvirae;Nucleocytoviricota;Megaviricetes;Imitervirales;Mimiviridae;Megamimivirinae;Megavirus;Megaviruschilense.	1259197 bp	Mimiviridae	dsDNA
NC_YX20210611	TRINITY_DN244_c0_g1_i1	YP_003969699.1	26.215	679	DEFINITION putative metalloendopeptidase [Cafeteria roenbergensis virusBV-PW1].	ORGANISM Cafeteria roenbergensis virus BV-PW1	Viruses;Varidnaviria;Bamfordvirae;Nucleocytoviricota;Megaviricetes;Imitervirales;Mimiviridae;Aliimimivirinae;Rheavirus;Rheavirussinusmexicani.	617453 bp	Mimiviridae	dsDNA
NC_YX20210611	TRINITY_DN38406_c0_g1_i2	YP_010780147.1	27.099	679	DEFINITION putative oxireductase [Tupanvirus deep ocean].	ORGANISM Tupanvirus deep ocean	Viruses;Varidnaviria;Bamfordvirae;Nucleocytoviricota;Megaviricetes;Imitervirales;Mimiviridae;Megamimivirinae;Tupanvirus.	1439508 bp	Mimiviridae	dsDNA
NC_YX20210611	TRINITY_DN43613_c1_g2_i1	YP_009507248.1	29.013	679	DEFINITION ORF B [Trichoplusia ni TED virus].	ORGANISM Trichoplusia ni TED virus	Viruses;Riboviria;Pararnavirae;Artverviricota;Revtraviricetes;Ortervirales;Metaviridae;Errantivirus.	7510 bp	Metaviridae	ssRNA-RT
NC_LD20210330	TRINITY_DN10674_c0_g1_i1	YP_010772338.1	28.319	678	DEFINITION hypothetical protein QIT38_gp43 [Methanocaldococcus fervens tailedvirus 1].	ORGANISM Methanocaldococcus fervens tailed virus 1	Viruses;Duplodnaviria;Heunggongvirae;Uroviricota;Caudoviricetes;Fervensviridae;Deepoceanvirus;Deepoceanvirusguaymasense.	31202 bp	Fervensviridae	dsDNA
RD_LD20200821	TRINITY_DN18873_c0_g1_i2	YP_009507248.1	31.121	678	DEFINITION ORF B [Trichoplusia ni TED virus].	ORGANISM Trichoplusia ni TED virus	Viruses;Riboviria;Pararnavirae;Artverviricota;Revtraviricetes;Ortervirales;Metaviridae;Errantivirus.	7510 bp	Metaviridae	ssRNA-RT
RD_LD20201212	TRINITY_DN13419_c1_g3_i3	YP_009665762.1	44.018	677	DEFINITION 19.5g1 protein [Bracoviriform inaniti].	ORGANISM Bracoviriform inaniti	Viruses;Polydnaviriformidae;Bracoviriform.	19503 bp	Polydnaviriformidae	dsDNA
RD_LD20201212	TRINITY_DN17865_c0_g1_i1	YP_009337665.1	40.768	677	DEFINITION hypothetical protein [Sanxia water strider virus 8].	ORGANISM Sanxia water strider virus 8	Viruses;Riboviria.	9166 bp	Riboviria	RNA virus
NC_LD20210330	TRINITY_DN103120_c1_g1_i1	YP_004894780.1	25.554	677	DEFINITION glucose-methanol-choline oxidoreductase [Megavirus chiliensis].	ORGANISM Megavirus chiliensis	Viruses;Varidnaviria;Bamfordvirae;Nucleocytoviricota;Megaviricetes;Imitervirales;Mimiviridae;Megamimivirinae;Megavirus;Megaviruschilense.	1259197 bp	Mimiviridae	dsDNA
NC_YX20210611	TRINITY_DN1990_c0_g1_i10	YP_009666308.1	27.77	677	DEFINITION Reverse Transcriptase, partial [Cladosporium fulvum T-1 virus].	ORGANISM Cladosporium fulvum T-1 virus	Viruses;Riboviria;Pararnavirae;Artverviricota;Revtraviricetes;Ortervirales;Metaviridae;Metavirus.	7396 bp	Metaviridae	ssRNA-RT
RD_LD20201212	TRINITY_DN103199_c0_g1_i1	YP_009448535.1	41.272	676	DEFINITION Isoleucyl-tRNA synthetase [Orpheovirus IHUMI-LCC2].	ORGANISM Orpheovirus IHUMI-LCC2	Viruses;Varidnaviria;Bamfordvirae;Nucleocytoviricota;Megaviricetes;Algavirales;Phycodnaviridae.	1473573 bp	Phycodnaviridae	dsDNA
NC_LD20210330	TRINITY_DN11055_c0_g2_i1	YP_004894780.1	25.296	676	DEFINITION glucose-methanol-choline oxidoreductase [Megavirus chiliensis].	ORGANISM Megavirus chiliensis	Viruses;Varidnaviria;Bamfordvirae;Nucleocytoviricota;Megaviricetes;Imitervirales;Mimiviridae;Megamimivirinae;Megavirus;Megaviruschilense.	1259197 bp	Mimiviridae	dsDNA
NC_LD20210330	TRINITY_DN5797_c0_g1_i5	YP_010802886.1	42.456	676	DEFINITION GMP synthetase glutamine amidotransferase and ATP pyrophosphatasedomain protein [Fadolivirus algeromassiliense].	ORGANISM Fadolivirus algeromassiliense	Viruses;Varidnaviria;Bamfordvirae;Nucleocytoviricota;Megaviricetes;Imitervirales;Mimiviridae;Klosneuvirinae;Fadolivirus.	1573504 bp	Mimiviridae	dsDNA
RD_LD20200821	TRINITY_DN95680_c0_g1_i1	YP_009448535.1	41.272	676	DEFINITION Isoleucyl-tRNA synthetase [Orpheovirus IHUMI-LCC2].	ORGANISM Orpheovirus IHUMI-LCC2	Viruses;Varidnaviria;Bamfordvirae;Nucleocytoviricota;Megaviricetes;Algavirales;Phycodnaviridae.	1473573 bp	Phycodnaviridae	dsDNA
RD_LD20201212	TRINITY_DN15987_c0_g1_i1	YP_010842031.1	28.444	675	DEFINITION glucose-methanol-choline oxidoreductase [Cotonvirus japonicus].	ORGANISM Cotonvirus japonicus	Viruses;Varidnaviria;Bamfordvirae;Nucleocytoviricota;Megaviricetes;Imitervirales;Mimiviridae;Megamimivirinae;Cotonvirus;Cotonvirusjaponicum.	1476527 bp	Mimiviridae	dsDNA
NC_LD20210330	TRINITY_DN19140_c0_g1_i1	YP_010842031.1	27.407	675	DEFINITION glucose-methanol-choline oxidoreductase [Cotonvirus japonicus].	ORGANISM Cotonvirus japonicus	Viruses;Varidnaviria;Bamfordvirae;Nucleocytoviricota;Megaviricetes;Imitervirales;Mimiviridae;Megamimivirinae;Cotonvirus;Cotonvirusjaponicum.	1476527 bp	Mimiviridae	dsDNA
NC_YX20210611	TRINITY_DN24714_c0_g1_i7	YP_010779322.1	27.407	675	DEFINITION oxidoreductase [Moumouvirus goulette].	ORGANISM Moumouvirus goulette	Viruses;Varidnaviria;Bamfordvirae;Nucleocytoviricota;Megaviricetes;Imitervirales;Mimiviridae;Megamimivirinae;Moumouvirus;Moumouvirusgoulettemassiliense.	1016844 bp	Mimiviridae	dsDNA
RD_LD20200821	TRINITY_DN13470_c0_g1_i8	YP_010796957.1	38.222	675	DEFINITION PolB [Terrapene box turtle adintovirus].	ORGANISM Terrapene box turtle adintovirus	Viruses;Varidnaviria;Bamfordvirae;Preplasmiviricota;Polintoviricetes;Orthopolintovirales;Adintoviridae;Betadintovirus;Betadintovirusterrapene.	12754 bp	Adintoviridae	dsDNA
NC_YX20210611	TRINITY_DN28393_c0_g1_i2	YP_003084228.1	24.036	674	DEFINITION hypothetical protein PSS2_gp084 [Cyanophage PSS2].	ORGANISM Cyanophage PSS2	Viruses;Duplodnaviria;Heunggongvirae;Uroviricota;Caudoviricetes.	107530 bp	phage	phage
NC_YX20210611	TRINITY_DN1435_c0_g1_i10	YP_010779322.1	26.558	674	DEFINITION oxidoreductase [Moumouvirus goulette].	ORGANISM Moumouvirus goulette	Viruses;Varidnaviria;Bamfordvirae;Nucleocytoviricota;Megaviricetes;Imitervirales;Mimiviridae;Megamimivirinae;Moumouvirus;Moumouvirusgoulettemassiliense.	1016844 bp	Mimiviridae	dsDNA
RD_LD20201212	TRINITY_DN3768_c0_g1_i4	YP_010802886.1	42.348	673	DEFINITION GMP synthetase glutamine amidotransferase and ATP pyrophosphatasedomain protein [Fadolivirus algeromassiliense].	ORGANISM Fadolivirus algeromassiliense	Viruses;Varidnaviria;Bamfordvirae;Nucleocytoviricota;Megaviricetes;Imitervirales;Mimiviridae;Klosneuvirinae;Fadolivirus.	1573504 bp	Mimiviridae	dsDNA
RD_LD20201212	TRINITY_DN70439_c0_g1_i2	YP_010842031.1	28.083	673	DEFINITION glucose-methanol-choline oxidoreductase [Cotonvirus japonicus].	ORGANISM Cotonvirus japonicus	Viruses;Varidnaviria;Bamfordvirae;Nucleocytoviricota;Megaviricetes;Imitervirales;Mimiviridae;Megamimivirinae;Cotonvirus;Cotonvirusjaponicum.	1476527 bp	Mimiviridae	dsDNA
NC_YX20210611	TRINITY_DN443_c0_g1_i1	YP_010782370.1	29.421	673	DEFINITION putative ankyrin repeat protein [Tupanvirus soda lake].	ORGANISM Tupanvirus soda lake	Viruses;Varidnaviria;Bamfordvirae;Nucleocytoviricota;Megaviricetes;Imitervirales;Mimiviridae;Megamimivirinae;Tupanvirus.	1516267 bp	Mimiviridae	dsDNA
RD_LD20200821	TRINITY_DN38725_c0_g1_i2	YP_010802886.1	42.348	673	DEFINITION GMP synthetase glutamine amidotransferase and ATP pyrophosphatasedomain protein [Fadolivirus algeromassiliense].	ORGANISM Fadolivirus algeromassiliense	Viruses;Varidnaviria;Bamfordvirae;Nucleocytoviricota;Megaviricetes;Imitervirales;Mimiviridae;Klosneuvirinae;Fadolivirus.	1573504 bp	Mimiviridae	dsDNA
NC_LD20210330	TRINITY_DN73949_c0_g1_i1	YP_009666308.1	27.679	672	DEFINITION Reverse Transcriptase, partial [Cladosporium fulvum T-1 virus].	ORGANISM Cladosporium fulvum T-1 virus	Viruses;Riboviria;Pararnavirae;Artverviricota;Revtraviricetes;Ortervirales;Metaviridae;Metavirus.	7396 bp	Metaviridae	ssRNA-RT
RD_LD20200821	TRINITY_DN12458_c1_g1_i2	YP_009666308.1	29.018	672	DEFINITION Reverse Transcriptase, partial [Cladosporium fulvum T-1 virus].	ORGANISM Cladosporium fulvum T-1 virus	Viruses;Riboviria;Pararnavirae;Artverviricota;Revtraviricetes;Ortervirales;Metaviridae;Metavirus.	7396 bp	Metaviridae	ssRNA-RT
RD_LD20200821	TRINITY_DN13525_c0_g1_i1	YP_010781461.1	23.661	672	DEFINITION aminopeptidase M1-like [Tupanvirus soda lake].	ORGANISM Tupanvirus soda lake	Viruses;Varidnaviria;Bamfordvirae;Nucleocytoviricota;Megaviricetes;Imitervirales;Mimiviridae;Megamimivirinae;Tupanvirus.	1516267 bp	Mimiviridae	dsDNA
RD_LD20200821	TRINITY_DN26759_c0_g1_i1	YP_009001498.1	29.464	672	DEFINITION ABC transporter [Alphaentomopoxvirus acuprea].	ORGANISM Alphaentomopoxvirus acuprea	Viruses;Varidnaviria;Bamfordvirae;Nucleocytoviricota;Pokkesviricetes;Chitovirales;Poxviridae;Entomopoxvirinae;Alphaentomopoxvirus.	245717 bp	Poxviridae	dsDNA
RD_LD20201212	TRINITY_DN87699_c0_g1_i1	YP_009666308.1	32.489	671	DEFINITION Reverse Transcriptase, partial [Cladosporium fulvum T-1 virus].	ORGANISM Cladosporium fulvum T-1 virus	Viruses;Riboviria;Pararnavirae;Artverviricota;Revtraviricetes;Ortervirales;Metaviridae;Metavirus.	7396 bp	Metaviridae	ssRNA-RT
NC_LD20210330	TRINITY_DN29706_c1_g1_i4	YP_009666308.1	26.826	671	DEFINITION Reverse Transcriptase, partial [Cladosporium fulvum T-1 virus].	ORGANISM Cladosporium fulvum T-1 virus	Viruses;Riboviria;Pararnavirae;Artverviricota;Revtraviricetes;Ortervirales;Metaviridae;Metavirus.	7396 bp	Metaviridae	ssRNA-RT
NC_LD20210330	TRINITY_DN3015_c0_g2_i1	YP_003969699.1	25.186	671	DEFINITION putative metalloendopeptidase [Cafeteria roenbergensis virusBV-PW1].	ORGANISM Cafeteria roenbergensis virus BV-PW1	Viruses;Varidnaviria;Bamfordvirae;Nucleocytoviricota;Megaviricetes;Imitervirales;Mimiviridae;Aliimimivirinae;Rheavirus;Rheavirussinusmexicani.	617453 bp	Mimiviridae	dsDNA
NC_YX20210611	TRINITY_DN32656_c0_g1_i1	YP_010842031.1	29.21	671	DEFINITION glucose-methanol-choline oxidoreductase [Cotonvirus japonicus].	ORGANISM Cotonvirus japonicus	Viruses;Varidnaviria;Bamfordvirae;Nucleocytoviricota;Megaviricetes;Imitervirales;Mimiviridae;Megamimivirinae;Cotonvirus;Cotonvirusjaponicum.	1476527 bp	Mimiviridae	dsDNA
RD_LD20200821	TRINITY_DN2264_c0_g1_i9	YP_009665762.1	44.113	671	DEFINITION 19.5g1 protein [Bracoviriform inaniti].	ORGANISM Bracoviriform inaniti	Viruses;Polydnaviriformidae;Bracoviriform.	19503 bp	Polydnaviriformidae	dsDNA
RD_LD20201212	TRINITY_DN9185_c0_g1_i7	YP_009611685.1	22.355	671	DEFINITION putative internalin [Agrobacterium phage Atu_ph07].	ORGANISM Agrobacterium phage Atu_ph07	Viruses;Duplodnaviria;Heunggongvirae;Uroviricota;Caudoviricetes;Polybotosvirus;PolybotosvirusAtuph07.	490380 bp	phage	phage
RD_LD20201212	TRINITY_DN10832_c0_g1_i2	YP_010842031.1	28.358	670	DEFINITION glucose-methanol-choline oxidoreductase [Cotonvirus japonicus].	ORGANISM Cotonvirus japonicus	Viruses;Varidnaviria;Bamfordvirae;Nucleocytoviricota;Megaviricetes;Imitervirales;Mimiviridae;Megamimivirinae;Cotonvirus;Cotonvirusjaponicum.	1476527 bp	Mimiviridae	dsDNA
NC_LD20210330	TRINITY_DN2858_c0_g2_i5	YP_010796961.1	38.806	670	DEFINITION PolB [Mayetiola barley midge adintovirus].	ORGANISM Mayetiola barley midge adintovirus	Viruses;Varidnaviria;Bamfordvirae;Preplasmiviricota;Polintoviricetes;Orthopolintovirales;Adintoviridae;Alphadintovirus;Alphadintovirusmayetiola.	12571 bp	Adintoviridae	dsDNA
NC_LD20210330	TRINITY_DN34418_c0_g1_i12	YP_010842031.1	25.373	670	DEFINITION glucose-methanol-choline oxidoreductase [Cotonvirus japonicus].	ORGANISM Cotonvirus japonicus	Viruses;Varidnaviria;Bamfordvirae;Nucleocytoviricota;Megaviricetes;Imitervirales;Mimiviridae;Megamimivirinae;Cotonvirus;Cotonvirusjaponicum.	1476527 bp	Mimiviridae	dsDNA
NC_YX20210611	TRINITY_DN5150_c0_g1_i1	YP_010841596.1	30.746	670	DEFINITION collagen 7 [Cotonvirus japonicus].	ORGANISM Cotonvirus japonicus	Viruses;Varidnaviria;Bamfordvirae;Nucleocytoviricota;Megaviricetes;Imitervirales;Mimiviridae;Megamimivirinae;Cotonvirus;Cotonvirusjaponicum.	1476527 bp	Mimiviridae	dsDNA
RD_LD20200821	TRINITY_DN171028_c0_g1_i1	YP_010842031.1	27.91	670	DEFINITION glucose-methanol-choline oxidoreductase [Cotonvirus japonicus].	ORGANISM Cotonvirus japonicus	Viruses;Varidnaviria;Bamfordvirae;Nucleocytoviricota;Megaviricetes;Imitervirales;Mimiviridae;Megamimivirinae;Cotonvirus;Cotonvirusjaponicum.	1476527 bp	Mimiviridae	dsDNA
RD_LD20201212	TRINITY_DN21533_c0_g1_i1	YP_009666308.1	29.148	669	DEFINITION Reverse Transcriptase, partial [Cladosporium fulvum T-1 virus].	ORGANISM Cladosporium fulvum T-1 virus	Viruses;Riboviria;Pararnavirae;Artverviricota;Revtraviricetes;Ortervirales;Metaviridae;Metavirus.	7396 bp	Metaviridae	ssRNA-RT
NC_YX20210611	TRINITY_DN28499_c0_g1_i1	YP_010782370.1	27.803	669	DEFINITION putative ankyrin repeat protein [Tupanvirus soda lake].	ORGANISM Tupanvirus soda lake	Viruses;Varidnaviria;Bamfordvirae;Nucleocytoviricota;Megaviricetes;Imitervirales;Mimiviridae;Megamimivirinae;Tupanvirus.	1516267 bp	Mimiviridae	dsDNA
RD_LD20201212	TRINITY_DN9983_c0_g1_i15	YP_003969699.1	29.042	668	DEFINITION putative metalloendopeptidase [Cafeteria roenbergensis virusBV-PW1].	ORGANISM Cafeteria roenbergensis virus BV-PW1	Viruses;Varidnaviria;Bamfordvirae;Nucleocytoviricota;Megaviricetes;Imitervirales;Mimiviridae;Aliimimivirinae;Rheavirus;Rheavirussinusmexicani.	617453 bp	Mimiviridae	dsDNA
NC_LD20210330	TRINITY_DN2811_c0_g2_i1	YP_003969699.1	28.29	661	DEFINITION putative metalloendopeptidase [Cafeteria roenbergensis virusBV-PW1].	ORGANISM Cafeteria roenbergensis virus BV-PW1	Viruses;Varidnaviria;Bamfordvirae;Nucleocytoviricota;Megaviricetes;Imitervirales;Mimiviridae;Aliimimivirinae;Rheavirus;Rheavirussinusmexicani.	617453 bp	Mimiviridae	dsDNA
NC_YX20210611	TRINITY_DN43175_c0_g1_i1	YP_010777273.1	22.239	661	DEFINITION putative DNA mismatch repair protein mutS-like protein[Acanthamoeba polyphaga mimivirus].	ORGANISM Acanthamoeba polyphaga mimivirus	Viruses;Varidnaviria;Bamfordvirae;Nucleocytoviricota;Megaviricetes;Imitervirales;Mimiviridae;Megamimivirinae;Mimivirus;Mimivirusbradfordmassiliense.	1221932 bp	Mimiviridae	dsDNA
NC_YX20210611	TRINITY_DN8324_c0_g1_i3	YP_010803204.1	24.357	661	DEFINITION DNA mismatch repair protein mutS/MSH [Fadolivirusalgeromassiliense].	ORGANISM Fadolivirus algeromassiliense	Viruses;Varidnaviria;Bamfordvirae;Nucleocytoviricota;Megaviricetes;Imitervirales;Mimiviridae;Klosneuvirinae;Fadolivirus.	1573504 bp	Mimiviridae	dsDNA
RD_LD20200821	TRINITY_DN1980_c0_g1_i7	YP_009666308.1	30.303	660	DEFINITION Reverse Transcriptase, partial [Cladosporium fulvum T-1 virus].	ORGANISM Cladosporium fulvum T-1 virus	Viruses;Riboviria;Pararnavirae;Artverviricota;Revtraviricetes;Ortervirales;Metaviridae;Metavirus.	7396 bp	Metaviridae	ssRNA-RT
NC_LD20210330	TRINITY_DN52375_c2_g2_i1	YP_003331549.1	28.073	659	DEFINITION DNA polymerase catalytic subunit [Felid alphaherpesvirus 1].	ORGANISM Felid alphaherpesvirus 1	Viruses;Duplodnaviria;Heunggongvirae;Peploviricota;Herviviricetes;Herpesvirales;Orthoherpesviridae;Alphaherpesvirinae;Varicellovirus;Varicellovirusfelidalpha1.	135797 bp	Orthoherpesviridae	dsDNA
RD_LD20201212	TRINITY_DN16528_c0_g2_i1	YP_010796961.1	46.353	658	DEFINITION PolB [Mayetiola barley midge adintovirus].	ORGANISM Mayetiola barley midge adintovirus	Viruses;Varidnaviria;Bamfordvirae;Preplasmiviricota;Polintoviricetes;Orthopolintovirales;Adintoviridae;Alphadintovirus;Alphadintovirusmayetiola.	12571 bp	Adintoviridae	dsDNA
NC_YX20210611	TRINITY_DN443_c0_g1_i1	YP_010782370.1	29.179	658	DEFINITION putative ankyrin repeat protein [Tupanvirus soda lake].	ORGANISM Tupanvirus soda lake	Viruses;Varidnaviria;Bamfordvirae;Nucleocytoviricota;Megaviricetes;Imitervirales;Mimiviridae;Megamimivirinae;Tupanvirus.	1516267 bp	Mimiviridae	dsDNA
RD_LD20201212	TRINITY_DN2490_c0_g1_i2	YP_010778001.1	24.962	657	DEFINITION putative nuclear export mediator factor NEMF-like protein [Bodosaltans virus].	ORGANISM Bodo saltans virus	Viruses;Varidnaviria;Bamfordvirae;Nucleocytoviricota;Megaviricetes;Imitervirales;Mimiviridae;Klosneuvirinae;Theiavirus;Theiavirussalishense.	1385869 bp	Mimiviridae	dsDNA
RD_LD20200821	TRINITY_DN12192_c0_g1_i4	YP_009001498.1	27.093	657	DEFINITION ABC transporter [Alphaentomopoxvirus acuprea].	ORGANISM Alphaentomopoxvirus acuprea	Viruses;Varidnaviria;Bamfordvirae;Nucleocytoviricota;Pokkesviricetes;Chitovirales;Poxviridae;Entomopoxvirinae;Alphaentomopoxvirus.	245717 bp	Poxviridae	dsDNA
RD_LD20201212	TRINITY_DN123219_c0_g1_i1	YP_010800589.1	52.519	655	DEFINITION RNA-dependent RNA polymerase [Hemipteran arli-related virusOKIAV94].	ORGANISM Hemipteran arli-related virus OKIAV94	Viruses;Riboviria;Orthornavirae;Negarnaviricota;Haploviricotina;Monjiviricetes;Mononegavirales;Lispiviridae;Rivapovirus;Rivapovirusaleyrodidae.	13833 bp	Lispiviridae	ssRNA(-)
NC_LD20210330	TRINITY_DN37666_c1_g1_i1	YP_010776576.1	28.397	655	DEFINITION hypothetical protein QJ849_gp663 [Powai lake megavirus].	ORGANISM Powai lake megavirus	Viruses;Varidnaviria;Bamfordvirae;Nucleocytoviricota;Megaviricetes;Imitervirales;Mimiviridae;Megamimivirinae;Megavirus;Megaviruspowaiense.	1208707 bp	Mimiviridae	dsDNA
NC_LD20210330	TRINITY_DN6082_c0_g1_i1	YP_010777273.1	22.29	655	DEFINITION putative DNA mismatch repair protein mutS-like protein[Acanthamoeba polyphaga mimivirus].	ORGANISM Acanthamoeba polyphaga mimivirus	Viruses;Varidnaviria;Bamfordvirae;Nucleocytoviricota;Megaviricetes;Imitervirales;Mimiviridae;Megamimivirinae;Mimivirus;Mimivirusbradfordmassiliense.	1221932 bp	Mimiviridae	dsDNA
RD_LD20200821	TRINITY_DN34030_c0_g1_i1	YP_009507248.1	25.038	655	DEFINITION ORF B [Trichoplusia ni TED virus].	ORGANISM Trichoplusia ni TED virus	Viruses;Riboviria;Pararnavirae;Artverviricota;Revtraviricetes;Ortervirales;Metaviridae;Errantivirus.	7510 bp	Metaviridae	ssRNA-RT
NC_LD20210330	TRINITY_DN2017_c1_g1_i1	YP_232955.1	41.041	653	DEFINITION ribonucleotide reductase large subunit [Vaccinia virus].	ORGANISM Vaccinia virus	Viruses;Varidnaviria;Bamfordvirae;Nucleocytoviricota;Pokkesviricetes;Chitovirales;Poxviridae;Chordopoxvirinae;Orthopoxvirus.	194711 bp	Poxviridae	dsDNA
NC_YX20210611	TRINITY_DN56460_c0_g2_i1	YP_010796961.1	43.338	653	DEFINITION PolB [Mayetiola barley midge adintovirus].	ORGANISM Mayetiola barley midge adintovirus	Viruses;Varidnaviria;Bamfordvirae;Preplasmiviricota;Polintoviricetes;Orthopolintovirales;Adintoviridae;Alphadintovirus;Alphadintovirusmayetiola.	12571 bp	Adintoviridae	dsDNA
NC_YX20210611	TRINITY_DN75406_c0_g1_i4	YP_010778819.1	27.565	653	DEFINITION dynamin-like protein [Bodo saltans virus].	ORGANISM Bodo saltans virus	Viruses;Varidnaviria;Bamfordvirae;Nucleocytoviricota;Megaviricetes;Imitervirales;Mimiviridae;Klosneuvirinae;Theiavirus;Theiavirussalishense.	1385869 bp	Mimiviridae	dsDNA
RD_LD20201212	TRINITY_DN105318_c0_g1_i1	YP_010778819.1	26.687	652	DEFINITION dynamin-like protein [Bodo saltans virus].	ORGANISM Bodo saltans virus	Viruses;Varidnaviria;Bamfordvirae;Nucleocytoviricota;Megaviricetes;Imitervirales;Mimiviridae;Klosneuvirinae;Theiavirus;Theiavirussalishense.	1385869 bp	Mimiviridae	dsDNA
RD_LD20201212	TRINITY_DN2406_c0_g1_i19	YP_009666308.1	27.496	651	DEFINITION Reverse Transcriptase, partial [Cladosporium fulvum T-1 virus].	ORGANISM Cladosporium fulvum T-1 virus	Viruses;Riboviria;Pararnavirae;Artverviricota;Revtraviricetes;Ortervirales;Metaviridae;Metavirus.	7396 bp	Metaviridae	ssRNA-RT
NC_YX20210611	TRINITY_DN4957_c0_g1_i4	YP_010788465.1	31.336	651	DEFINITION collagen-like protein [Megavirus baoshan].	ORGANISM Megavirus baoshan	Viruses;Varidnaviria;Bamfordvirae;Nucleocytoviricota;Megaviricetes;Imitervirales;Mimiviridae;Megamimivirinae;Megavirus;Megavirusbaoshanense.	1224839 bp	Mimiviridae	dsDNA
RD_LD20200821	TRINITY_DN24457_c0_g1_i6	YP_009046239.1	27.496	651	DEFINITION ankyrin repeat protein [Penguinpox virus].	ORGANISM Penguinpox virus	Viruses;Varidnaviria;Bamfordvirae;Nucleocytoviricota;Pokkesviricetes;Chitovirales;Poxviridae;Chordopoxvirinae;Avipoxvirus.	306862 bp	Poxviridae	dsDNA
NC_YX20210611	TRINITY_DN14242_c0_g1_i1	YP_249754.1	22.923	650	DEFINITION F protein [Chrysodeixis chalcites nucleopolyhedrovirus].	ORGANISM Chrysodeixis chalcites nucleopolyhedrovirus	Viruses;Naldaviricetes;Lefavirales;Baculoviridae;Alphabaculovirus;Alphabaculoviruschrychalcites.	149622 bp	Baculoviridae	dsDNA
RD_LD20201212	TRINITY_DN1558_c0_g2_i1	YP_010796961.1	34.977	649	DEFINITION PolB [Mayetiola barley midge adintovirus].	ORGANISM Mayetiola barley midge adintovirus	Viruses;Varidnaviria;Bamfordvirae;Preplasmiviricota;Polintoviricetes;Orthopolintovirales;Adintoviridae;Alphadintovirus;Alphadintovirusmayetiola.	12571 bp	Adintoviridae	dsDNA
NC_YX20210611	TRINITY_DN23239_c0_g1_i1	YP_009666308.1	29.167	648	DEFINITION Reverse Transcriptase, partial [Cladosporium fulvum T-1 virus].	ORGANISM Cladosporium fulvum T-1 virus	Viruses;Riboviria;Pararnavirae;Artverviricota;Revtraviricetes;Ortervirales;Metaviridae;Metavirus.	7396 bp	Metaviridae	ssRNA-RT
RD_LD20200821	TRINITY_DN6227_c0_g1_i5	YP_010796957.1	28.704	648	DEFINITION PolB [Terrapene box turtle adintovirus].	ORGANISM Terrapene box turtle adintovirus	Viruses;Varidnaviria;Bamfordvirae;Preplasmiviricota;Polintoviricetes;Orthopolintovirales;Adintoviridae;Betadintovirus;Betadintovirusterrapene.	12754 bp	Adintoviridae	dsDNA
NC_YX20210611	TRINITY_DN876_c0_g1_i4	YP_010804160.1	44.204	647	DEFINITION long-chain fatty acid CoA synthetase [Fadolivirusalgeromassiliense].	ORGANISM Fadolivirus algeromassiliense	Viruses;Varidnaviria;Bamfordvirae;Nucleocytoviricota;Megaviricetes;Imitervirales;Mimiviridae;Klosneuvirinae;Fadolivirus.	1573504 bp	Mimiviridae	dsDNA
NC_YX20210611	TRINITY_DN38170_c0_g2_i1	NP_955246.1	28.527	645	DEFINITION CNPV223 ankyrin repeat protein [Canarypox virus].	ORGANISM Canarypox virus	Viruses;Varidnaviria;Bamfordvirae;Nucleocytoviricota;Pokkesviricetes;Chitovirales;Poxviridae;Chordopoxvirinae;Avipoxvirus.	359853 bp	Poxviridae	dsDNA
RD_LD20201212	TRINITY_DN16101_c0_g1_i1	YP_010781461.1	26.128	643	DEFINITION aminopeptidase M1-like [Tupanvirus soda lake].	ORGANISM Tupanvirus soda lake	Viruses;Varidnaviria;Bamfordvirae;Nucleocytoviricota;Megaviricetes;Imitervirales;Mimiviridae;Megamimivirinae;Tupanvirus.	1516267 bp	Mimiviridae	dsDNA
NC_LD20210330	TRINITY_DN224_c1_g1_i8	YP_009001498.1	27.372	643	DEFINITION ABC transporter [Alphaentomopoxvirus acuprea].	ORGANISM Alphaentomopoxvirus acuprea	Viruses;Varidnaviria;Bamfordvirae;Nucleocytoviricota;Pokkesviricetes;Chitovirales;Poxviridae;Entomopoxvirinae;Alphaentomopoxvirus.	245717 bp	Poxviridae	dsDNA
RD_LD20200821	TRINITY_DN8361_c0_g1_i4	YP_010802960.1	24.611	642	DEFINITION hypothetical protein QKU48_gp0077 [Fadolivirus algeromassiliense].	ORGANISM Fadolivirus algeromassiliense	Viruses;Varidnaviria;Bamfordvirae;Nucleocytoviricota;Megaviricetes;Imitervirales;Mimiviridae;Klosneuvirinae;Fadolivirus.	1573504 bp	Mimiviridae	dsDNA
RD_LD20201212	TRINITY_DN27015_c1_g1_i19	YP_009666308.1	28.013	639	DEFINITION Reverse Transcriptase, partial [Cladosporium fulvum T-1 virus].	ORGANISM Cladosporium fulvum T-1 virus	Viruses;Riboviria;Pararnavirae;Artverviricota;Revtraviricetes;Ortervirales;Metaviridae;Metavirus.	7396 bp	Metaviridae	ssRNA-RT
NC_YX20210611	TRINITY_DN11446_c1_g1_i1	YP_010802960.1	24.451	638	DEFINITION hypothetical protein QKU48_gp0077 [Fadolivirus algeromassiliense].	ORGANISM Fadolivirus algeromassiliense	Viruses;Varidnaviria;Bamfordvirae;Nucleocytoviricota;Megaviricetes;Imitervirales;Mimiviridae;Klosneuvirinae;Fadolivirus.	1573504 bp	Mimiviridae	dsDNA
NC_YX20210611	TRINITY_DN4863_c0_g1_i3	YP_009100065.1	30.878	638	DEFINITION RNA polymerase [Mesorhizobium phage vB_MloP_Lo5R7ANS].	ORGANISM Mesorhizobium phage vB_MloP_Lo5R7ANS	Viruses;Duplodnaviria;Heunggongvirae;Uroviricota;Caudoviricetes;Autographiviridae;Pairvirus;PairvirusLo5R7ANS.	45718 bp	Autographiviridae	dsDNA
NC_YX20210611	TRINITY_DN5306_c0_g1_i3	YP_010842031.1	27.159	637	DEFINITION glucose-methanol-choline oxidoreductase [Cotonvirus japonicus].	ORGANISM Cotonvirus japonicus	Viruses;Varidnaviria;Bamfordvirae;Nucleocytoviricota;Megaviricetes;Imitervirales;Mimiviridae;Megamimivirinae;Cotonvirus;Cotonvirusjaponicum.	1476527 bp	Mimiviridae	dsDNA
RD_LD20200821	TRINITY_DN33929_c0_g2_i7	YP_009666308.1	28.885	637	DEFINITION Reverse Transcriptase, partial [Cladosporium fulvum T-1 virus].	ORGANISM Cladosporium fulvum T-1 virus	Viruses;Riboviria;Pararnavirae;Artverviricota;Revtraviricetes;Ortervirales;Metaviridae;Metavirus.	7396 bp	Metaviridae	ssRNA-RT
RD_LD20201212	TRINITY_DN36003_c0_g1_i5	YP_010796957.1	32.598	635	DEFINITION PolB [Terrapene box turtle adintovirus].	ORGANISM Terrapene box turtle adintovirus	Viruses;Varidnaviria;Bamfordvirae;Preplasmiviricota;Polintoviricetes;Orthopolintovirales;Adintoviridae;Betadintovirus;Betadintovirusterrapene.	12754 bp	Adintoviridae	dsDNA
NC_LD20210330	TRINITY_DN34552_c0_g1_i1	YP_009329403.1	27.559	635	DEFINITION ABC transporter, partial [Cedratvirus A11].	ORGANISM Cedratvirus A11	Viruses;Pithoviruses.	589068 bp	Pithoviruses	dsRNA
NC_YX20210611	TRINITY_DN16150_c1_g2_i1	YP_009666308.1	23.937	635	DEFINITION Reverse Transcriptase, partial [Cladosporium fulvum T-1 virus].	ORGANISM Cladosporium fulvum T-1 virus	Viruses;Riboviria;Pararnavirae;Artverviricota;Revtraviricetes;Ortervirales;Metaviridae;Metavirus.	7396 bp	Metaviridae	ssRNA-RT
RD_LD20200821	TRINITY_DN2162_c0_g1_i15	YP_010803290.1	29.134	635	DEFINITION 5-3 exoribonuclease [Fadolivirus algeromassiliense].	ORGANISM Fadolivirus algeromassiliense	Viruses;Varidnaviria;Bamfordvirae;Nucleocytoviricota;Megaviricetes;Imitervirales;Mimiviridae;Klosneuvirinae;Fadolivirus.	1573504 bp	Mimiviridae	dsDNA
RD_LD20201212	TRINITY_DN14719_c0_g1_i1	YP_010796957.1	38.328	634	DEFINITION PolB [Terrapene box turtle adintovirus].	ORGANISM Terrapene box turtle adintovirus	Viruses;Varidnaviria;Bamfordvirae;Preplasmiviricota;Polintoviricetes;Orthopolintovirales;Adintoviridae;Betadintovirus;Betadintovirusterrapene.	12754 bp	Adintoviridae	dsDNA
NC_YX20210611	TRINITY_DN1221_c0_g1_i6	YP_010780181.1	31.546	634	DEFINITION hypothetical protein QJ856_gp1184 [Tupanvirus deep ocean].	ORGANISM Tupanvirus deep ocean	Viruses;Varidnaviria;Bamfordvirae;Nucleocytoviricota;Megaviricetes;Imitervirales;Mimiviridae;Megamimivirinae;Tupanvirus.	1439508 bp	Mimiviridae	dsDNA
NC_YX20210611	TRINITY_DN13813_c0_g1_i16	YP_009507248.1	26.814	634	DEFINITION ORF B [Trichoplusia ni TED virus].	ORGANISM Trichoplusia ni TED virus	Viruses;Riboviria;Pararnavirae;Artverviricota;Revtraviricetes;Ortervirales;Metaviridae;Errantivirus.	7510 bp	Metaviridae	ssRNA-RT
NC_LD20210330	TRINITY_DN6748_c0_g1_i5	YP_009701904.1	20.221	633	DEFINITION ATPase [Paramecium bursaria Chlorella virus CVA-1].	ORGANISM Paramecium bursaria Chlorella virus CVA-1	Viruses;Varidnaviria;Bamfordvirae;Nucleocytoviricota;Megaviricetes;Algavirales;Phycodnaviridae;Chlorovirus;ParameciumbursariaChlorellavirusA1.	326592 bp	Phycodnaviridae	dsDNA
NC_YX20210611	TRINITY_DN30343_c0_g1_i1	YP_010803136.1	25.118	633	DEFINITION HrpA-like RNA helicase [Fadolivirus algeromassiliense].	ORGANISM Fadolivirus algeromassiliense	Viruses;Varidnaviria;Bamfordvirae;Nucleocytoviricota;Megaviricetes;Imitervirales;Mimiviridae;Klosneuvirinae;Fadolivirus.	1573504 bp	Mimiviridae	dsDNA
RD_LD20201212	TRINITY_DN337_c0_g1_i10	YP_010803290.1	29.114	632	DEFINITION 5-3 exoribonuclease [Fadolivirus algeromassiliense].	ORGANISM Fadolivirus algeromassiliense	Viruses;Varidnaviria;Bamfordvirae;Nucleocytoviricota;Megaviricetes;Imitervirales;Mimiviridae;Klosneuvirinae;Fadolivirus.	1573504 bp	Mimiviridae	dsDNA
NC_YX20210611	TRINITY_DN27950_c0_g1_i1	YP_009448084.1	26.424	632	DEFINITION ankyrin repeat family protein [Flamingopox virus FGPVKD09].	ORGANISM Flamingopox virus FGPVKD09	Viruses;Varidnaviria;Bamfordvirae;Nucleocytoviricota;Pokkesviricetes;Chitovirales;Poxviridae;Chordopoxvirinae;Avipoxvirus.	293123 bp	Poxviridae	dsDNA
NC_YX20210611	TRINITY_DN59849_c0_g1_i6	YP_010781597.1	25.316	632	DEFINITION non-ribosomal peptide synthetase [Tupanvirus soda lake].	ORGANISM Tupanvirus soda lake	Viruses;Varidnaviria;Bamfordvirae;Nucleocytoviricota;Megaviricetes;Imitervirales;Mimiviridae;Megamimivirinae;Tupanvirus.	1516267 bp	Mimiviridae	dsDNA
RD_LD20200821	TRINITY_DN5147_c0_g1_i3	YP_001129438.1	29.905	632	DEFINITION BNRF1 [Human herpesvirus 4 type 2].	ORGANISM Human herpesvirus 4 type 2	Viruses;Duplodnaviria;Heunggongvirae;Peploviricota;Herviviricetes;Herpesvirales;Orthoherpesviridae;Gammaherpesvirinae;Lymphocryptovirus;Lymphocryptovirushumangamma4.	172764 bp	Orthoherpesviridae	dsDNA
RD_LD20201212	TRINITY_DN11962_c0_g1_i3	YP_010803204.1	24.564	631	DEFINITION DNA mismatch repair protein mutS/MSH [Fadolivirusalgeromassiliense].	ORGANISM Fadolivirus algeromassiliense	Viruses;Varidnaviria;Bamfordvirae;Nucleocytoviricota;Megaviricetes;Imitervirales;Mimiviridae;Klosneuvirinae;Fadolivirus.	1573504 bp	Mimiviridae	dsDNA
RD_LD20200821	TRINITY_DN12344_c0_g1_i10	YP_010796957.1	34.073	631	DEFINITION PolB [Terrapene box turtle adintovirus].	ORGANISM Terrapene box turtle adintovirus	Viruses;Varidnaviria;Bamfordvirae;Preplasmiviricota;Polintoviricetes;Orthopolintovirales;Adintoviridae;Betadintovirus;Betadintovirusterrapene.	12754 bp	Adintoviridae	dsDNA
NC_LD20210330	TRINITY_DN1448_c0_g1_i4	YP_010803290.1	29.365	630	DEFINITION 5-3 exoribonuclease [Fadolivirus algeromassiliense].	ORGANISM Fadolivirus algeromassiliense	Viruses;Varidnaviria;Bamfordvirae;Nucleocytoviricota;Megaviricetes;Imitervirales;Mimiviridae;Klosneuvirinae;Fadolivirus.	1573504 bp	Mimiviridae	dsDNA
NC_YX20210611	TRINITY_DN155128_c0_g1_i1	YP_010803161.1	23.333	630	DEFINITION peptidase M16 [Fadolivirus algeromassiliense].	ORGANISM Fadolivirus algeromassiliense	Viruses;Varidnaviria;Bamfordvirae;Nucleocytoviricota;Megaviricetes;Imitervirales;Mimiviridae;Klosneuvirinae;Fadolivirus.	1573504 bp	Mimiviridae	dsDNA
NC_YX20210611	TRINITY_DN34173_c0_g1_i1	YP_009666308.1	35.079	630	DEFINITION Reverse Transcriptase, partial [Cladosporium fulvum T-1 virus].	ORGANISM Cladosporium fulvum T-1 virus	Viruses;Riboviria;Pararnavirae;Artverviricota;Revtraviricetes;Ortervirales;Metaviridae;Metavirus.	7396 bp	Metaviridae	ssRNA-RT
NC_YX20210611	TRINITY_DN36125_c0_g1_i3	YP_010796961.1	38.254	630	DEFINITION PolB [Mayetiola barley midge adintovirus].	ORGANISM Mayetiola barley midge adintovirus	Viruses;Varidnaviria;Bamfordvirae;Preplasmiviricota;Polintoviricetes;Orthopolintovirales;Adintoviridae;Alphadintovirus;Alphadintovirusmayetiola.	12571 bp	Adintoviridae	dsDNA
NC_YX20210611	TRINITY_DN6114_c0_g1_i10	YP_010781461.1	26.508	630	DEFINITION aminopeptidase M1-like [Tupanvirus soda lake].	ORGANISM Tupanvirus soda lake	Viruses;Varidnaviria;Bamfordvirae;Nucleocytoviricota;Megaviricetes;Imitervirales;Mimiviridae;Megamimivirinae;Tupanvirus.	1516267 bp	Mimiviridae	dsDNA
NC_YX20210611	TRINITY_DN19741_c0_g1_i1	YP_009329403.1	25.955	628	DEFINITION ABC transporter, partial [Cedratvirus A11].	ORGANISM Cedratvirus A11	Viruses;Pithoviruses.	589068 bp	Pithoviruses	dsRNA
NC_YX20210611	TRINITY_DN21665_c0_g1_i1	YP_009508064.1	30.892	628	DEFINITION capsid protein [Heterobasidion partitivirus 8].	ORGANISM Heterobasidion partitivirus 8	Viruses;Riboviria;Orthornavirae;Pisuviricota;Duplopiviricetes;Durnavirales;Partitiviridae;Betapartitivirus.	2235 bp	Partitiviridae	dsRNA
NC_YX20210611	TRINITY_DN1452_c0_g1_i2	YP_010780181.1	24.601	626	DEFINITION hypothetical protein QJ856_gp1184 [Tupanvirus deep ocean].	ORGANISM Tupanvirus deep ocean	Viruses;Varidnaviria;Bamfordvirae;Nucleocytoviricota;Megaviricetes;Imitervirales;Mimiviridae;Megamimivirinae;Tupanvirus.	1439508 bp	Mimiviridae	dsDNA
NC_YX20210611	TRINITY_DN18720_c0_g1_i6	YP_010804160.1	46.006	626	DEFINITION long-chain fatty acid CoA synthetase [Fadolivirusalgeromassiliense].	ORGANISM Fadolivirus algeromassiliense	Viruses;Varidnaviria;Bamfordvirae;Nucleocytoviricota;Megaviricetes;Imitervirales;Mimiviridae;Klosneuvirinae;Fadolivirus.	1573504 bp	Mimiviridae	dsDNA
NC_YX20210611	TRINITY_DN19385_c0_g1_i6	YP_009666308.1	27.955	626	DEFINITION Reverse Transcriptase, partial [Cladosporium fulvum T-1 virus].	ORGANISM Cladosporium fulvum T-1 virus	Viruses;Riboviria;Pararnavirae;Artverviricota;Revtraviricetes;Ortervirales;Metaviridae;Metavirus.	7396 bp	Metaviridae	ssRNA-RT
NC_YX20210611	TRINITY_DN19427_c0_g1_i4	YP_009666308.1	30.192	626	DEFINITION Reverse Transcriptase, partial [Cladosporium fulvum T-1 virus].	ORGANISM Cladosporium fulvum T-1 virus	Viruses;Riboviria;Pararnavirae;Artverviricota;Revtraviricetes;Ortervirales;Metaviridae;Metavirus.	7396 bp	Metaviridae	ssRNA-RT
NC_YX20210611	TRINITY_DN28954_c0_g1_i3	YP_009666308.1	34.345	626	DEFINITION Reverse Transcriptase, partial [Cladosporium fulvum T-1 virus].	ORGANISM Cladosporium fulvum T-1 virus	Viruses;Riboviria;Pararnavirae;Artverviricota;Revtraviricetes;Ortervirales;Metaviridae;Metavirus.	7396 bp	Metaviridae	ssRNA-RT
RD_LD20200821	TRINITY_DN4814_c0_g1_i1	YP_010780181.1	28.914	626	DEFINITION hypothetical protein QJ856_gp1184 [Tupanvirus deep ocean].	ORGANISM Tupanvirus deep ocean	Viruses;Varidnaviria;Bamfordvirae;Nucleocytoviricota;Megaviricetes;Imitervirales;Mimiviridae;Megamimivirinae;Tupanvirus.	1439508 bp	Mimiviridae	dsDNA
RD_LD20201212	TRINITY_DN359_c0_g1_i8	YP_010804160.1	45.192	624	DEFINITION long-chain fatty acid CoA synthetase [Fadolivirusalgeromassiliense].	ORGANISM Fadolivirus algeromassiliense	Viruses;Varidnaviria;Bamfordvirae;Nucleocytoviricota;Megaviricetes;Imitervirales;Mimiviridae;Klosneuvirinae;Fadolivirus.	1573504 bp	Mimiviridae	dsDNA
NC_LD20210330	TRINITY_DN2401_c0_g2_i6	YP_010804160.1	23.077	624	DEFINITION long-chain fatty acid CoA synthetase [Fadolivirusalgeromassiliense].	ORGANISM Fadolivirus algeromassiliense	Viruses;Varidnaviria;Bamfordvirae;Nucleocytoviricota;Megaviricetes;Imitervirales;Mimiviridae;Klosneuvirinae;Fadolivirus.	1573504 bp	Mimiviridae	dsDNA
NC_YX20210611	TRINITY_DN24937_c0_g1_i5	YP_010778819.1	27.885	624	DEFINITION dynamin-like protein [Bodo saltans virus].	ORGANISM Bodo saltans virus	Viruses;Varidnaviria;Bamfordvirae;Nucleocytoviricota;Megaviricetes;Imitervirales;Mimiviridae;Klosneuvirinae;Theiavirus;Theiavirussalishense.	1385869 bp	Mimiviridae	dsDNA
RD_LD20201212	TRINITY_DN4500_c0_g3_i2	YP_009329403.1	27.769	623	DEFINITION ABC transporter, partial [Cedratvirus A11].	ORGANISM Cedratvirus A11	Viruses;Pithoviruses.	589068 bp	Pithoviruses	dsRNA
NC_YX20210611	TRINITY_DN23111_c0_g1_i3	YP_003969699.1	19.583	623	DEFINITION putative metalloendopeptidase [Cafeteria roenbergensis virusBV-PW1].	ORGANISM Cafeteria roenbergensis virus BV-PW1	Viruses;Varidnaviria;Bamfordvirae;Nucleocytoviricota;Megaviricetes;Imitervirales;Mimiviridae;Aliimimivirinae;Rheavirus;Rheavirussinusmexicani.	617453 bp	Mimiviridae	dsDNA
RD_LD20201212	TRINITY_DN2676_c0_g2_i1	YP_005255247.1	46.141	622	DEFINITION P3 gene product [Spissistilus festinus reovirus].	ORGANISM Spissistilus festinus reovirus	Viruses;Riboviria;Orthornavirae;Duplornaviricota;Resentoviricetes;Reovirales.	3729 bp	Reovirales	dsRNA
NC_LD20210330	TRINITY_DN22088_c0_g1_i10	YP_009507248.1	27.17	622	DEFINITION ORF B [Trichoplusia ni TED virus].	ORGANISM Trichoplusia ni TED virus	Viruses;Riboviria;Pararnavirae;Artverviricota;Revtraviricetes;Ortervirales;Metaviridae;Errantivirus.	7510 bp	Metaviridae	ssRNA-RT
RD_LD20201212	TRINITY_DN3824_c0_g1_i1	YP_009329403.1	26.409	621	DEFINITION ABC transporter, partial [Cedratvirus A11].	ORGANISM Cedratvirus A11	Viruses;Pithoviruses.	589068 bp	Pithoviruses	dsRNA
RD_LD20200821	TRINITY_DN14220_c0_g1_i4	YP_009329403.1	26.409	621	DEFINITION ABC transporter, partial [Cedratvirus A11].	ORGANISM Cedratvirus A11	Viruses;Pithoviruses.	589068 bp	Pithoviruses	dsRNA
NC_LD20210330	TRINITY_DN7084_c0_g1_i3	YP_010776163.1	33.871	620	DEFINITION hypothetical protein QJ849_gp250 [Powai lake megavirus].	ORGANISM Powai lake megavirus	Viruses;Varidnaviria;Bamfordvirae;Nucleocytoviricota;Megaviricetes;Imitervirales;Mimiviridae;Megamimivirinae;Megavirus;Megaviruspowaiense.	1208707 bp	Mimiviridae	dsDNA
RD_LD20200821	TRINITY_DN13419_c0_g1_i2	YP_010803204.1	24.233	619	DEFINITION DNA mismatch repair protein mutS/MSH [Fadolivirusalgeromassiliense].	ORGANISM Fadolivirus algeromassiliense	Viruses;Varidnaviria;Bamfordvirae;Nucleocytoviricota;Megaviricetes;Imitervirales;Mimiviridae;Klosneuvirinae;Fadolivirus.	1573504 bp	Mimiviridae	dsDNA
NC_LD20210330	TRINITY_DN7799_c0_g1_i1	YP_010780181.1	30.259	618	DEFINITION hypothetical protein QJ856_gp1184 [Tupanvirus deep ocean].	ORGANISM Tupanvirus deep ocean	Viruses;Varidnaviria;Bamfordvirae;Nucleocytoviricota;Megaviricetes;Imitervirales;Mimiviridae;Megamimivirinae;Tupanvirus.	1439508 bp	Mimiviridae	dsDNA
NC_LD20210330	TRINITY_DN4793_c0_g1_i1	YP_010841596.1	31.767	617	DEFINITION collagen 7 [Cotonvirus japonicus].	ORGANISM Cotonvirus japonicus	Viruses;Varidnaviria;Bamfordvirae;Nucleocytoviricota;Megaviricetes;Imitervirales;Mimiviridae;Megamimivirinae;Cotonvirus;Cotonvirusjaponicum.	1476527 bp	Mimiviridae	dsDNA
NC_LD20210330	TRINITY_DN8683_c0_g1_i6	YP_010780181.1	21.556	617	DEFINITION hypothetical protein QJ856_gp1184 [Tupanvirus deep ocean].	ORGANISM Tupanvirus deep ocean	Viruses;Varidnaviria;Bamfordvirae;Nucleocytoviricota;Megaviricetes;Imitervirales;Mimiviridae;Megamimivirinae;Tupanvirus.	1439508 bp	Mimiviridae	dsDNA
RD_LD20200821	TRINITY_DN31824_c0_g1_i1	YP_005255241.1	44.895	617	DEFINITION S2 gene product [Spissistilus festinus reovirus].	ORGANISM Spissistilus festinus reovirus	Viruses;Riboviria;Orthornavirae;Duplornaviricota;Resentoviricetes;Reovirales.	3780 bp	Reovirales	dsRNA
RD_LD20200821	TRINITY_DN32159_c0_g1_i1	YP_009666308.1	29.011	617	DEFINITION Reverse Transcriptase, partial [Cladosporium fulvum T-1 virus].	ORGANISM Cladosporium fulvum T-1 virus	Viruses;Riboviria;Pararnavirae;Artverviricota;Revtraviricetes;Ortervirales;Metaviridae;Metavirus.	7396 bp	Metaviridae	ssRNA-RT
NC_YX20210611	TRINITY_DN36433_c0_g1_i5	YP_010780181.1	30.519	616	DEFINITION hypothetical protein QJ856_gp1184 [Tupanvirus deep ocean].	ORGANISM Tupanvirus deep ocean	Viruses;Varidnaviria;Bamfordvirae;Nucleocytoviricota;Megaviricetes;Imitervirales;Mimiviridae;Megamimivirinae;Tupanvirus.	1439508 bp	Mimiviridae	dsDNA
RD_LD20200821	TRINITY_DN150171_c0_g1_i1	YP_010796961.1	41.396	616	DEFINITION PolB [Mayetiola barley midge adintovirus].	ORGANISM Mayetiola barley midge adintovirus	Viruses;Varidnaviria;Bamfordvirae;Preplasmiviricota;Polintoviricetes;Orthopolintovirales;Adintoviridae;Alphadintovirus;Alphadintovirusmayetiola.	12571 bp	Adintoviridae	dsDNA
NC_YX20210611	TRINITY_DN169880_c0_g1_i1	YP_009666308.1	33.171	615	DEFINITION Reverse Transcriptase, partial [Cladosporium fulvum T-1 virus].	ORGANISM Cladosporium fulvum T-1 virus	Viruses;Riboviria;Pararnavirae;Artverviricota;Revtraviricetes;Ortervirales;Metaviridae;Metavirus.	7396 bp	Metaviridae	ssRNA-RT
NC_YX20210611	TRINITY_DN24360_c0_g1_i5	YP_010780181.1	25.203	615	DEFINITION hypothetical protein QJ856_gp1184 [Tupanvirus deep ocean].	ORGANISM Tupanvirus deep ocean	Viruses;Varidnaviria;Bamfordvirae;Nucleocytoviricota;Megaviricetes;Imitervirales;Mimiviridae;Megamimivirinae;Tupanvirus.	1439508 bp	Mimiviridae	dsDNA
NC_YX20210611	TRINITY_DN3229_c1_g2_i3	YP_010796961.1	24.878	615	DEFINITION PolB [Mayetiola barley midge adintovirus].	ORGANISM Mayetiola barley midge adintovirus	Viruses;Varidnaviria;Bamfordvirae;Preplasmiviricota;Polintoviricetes;Orthopolintovirales;Adintoviridae;Alphadintovirus;Alphadintovirusmayetiola.	12571 bp	Adintoviridae	dsDNA
RD_LD20201212	TRINITY_DN10942_c1_g1_i1	YP_009329403.1	28.827	614	DEFINITION ABC transporter, partial [Cedratvirus A11].	ORGANISM Cedratvirus A11	Viruses;Pithoviruses.	589068 bp	Pithoviruses	dsRNA
RD_LD20201212	TRINITY_DN597_c0_g1_i1	YP_010781461.1	27.687	614	DEFINITION aminopeptidase M1-like [Tupanvirus soda lake].	ORGANISM Tupanvirus soda lake	Viruses;Varidnaviria;Bamfordvirae;Nucleocytoviricota;Megaviricetes;Imitervirales;Mimiviridae;Megamimivirinae;Tupanvirus.	1516267 bp	Mimiviridae	dsDNA
NC_YX20210611	TRINITY_DN6733_c0_g2_i2	YP_009666308.1	29.805	614	DEFINITION Reverse Transcriptase, partial [Cladosporium fulvum T-1 virus].	ORGANISM Cladosporium fulvum T-1 virus	Viruses;Riboviria;Pararnavirae;Artverviricota;Revtraviricetes;Ortervirales;Metaviridae;Metavirus.	7396 bp	Metaviridae	ssRNA-RT
RD_LD20200821	TRINITY_DN2967_c0_g1_i3	YP_010781461.1	28.502	614	DEFINITION aminopeptidase M1-like [Tupanvirus soda lake].	ORGANISM Tupanvirus soda lake	Viruses;Varidnaviria;Bamfordvirae;Nucleocytoviricota;Megaviricetes;Imitervirales;Mimiviridae;Megamimivirinae;Tupanvirus.	1516267 bp	Mimiviridae	dsDNA
NC_LD20210330	TRINITY_DN1688_c0_g1_i9	YP_009001498.1	29.248	612	DEFINITION ABC transporter [Alphaentomopoxvirus acuprea].	ORGANISM Alphaentomopoxvirus acuprea	Viruses;Varidnaviria;Bamfordvirae;Nucleocytoviricota;Pokkesviricetes;Chitovirales;Poxviridae;Entomopoxvirinae;Alphaentomopoxvirus.	245717 bp	Poxviridae	dsDNA
NC_LD20210330	TRINITY_DN1768_c0_g1_i2	YP_010780181.1	29.902	612	DEFINITION hypothetical protein QJ856_gp1184 [Tupanvirus deep ocean].	ORGANISM Tupanvirus deep ocean	Viruses;Varidnaviria;Bamfordvirae;Nucleocytoviricota;Megaviricetes;Imitervirales;Mimiviridae;Megamimivirinae;Tupanvirus.	1439508 bp	Mimiviridae	dsDNA
NC_LD20210330	TRINITY_DN34210_c0_g1_i1	NP_039006.1	27.288	612	DEFINITION DNA ligase [Fowlpox virus].	ORGANISM Fowlpox virus	Viruses;Varidnaviria;Bamfordvirae;Nucleocytoviricota;Pokkesviricetes;Chitovirales;Poxviridae;Chordopoxvirinae;Avipoxvirus.	288539 bp	Poxviridae	dsDNA
NC_YX20210611	TRINITY_DN5150_c0_g1_i1	YP_010841596.1	30.229	612	DEFINITION collagen 7 [Cotonvirus japonicus].	ORGANISM Cotonvirus japonicus	Viruses;Varidnaviria;Bamfordvirae;Nucleocytoviricota;Megaviricetes;Imitervirales;Mimiviridae;Megamimivirinae;Cotonvirus;Cotonvirusjaponicum.	1476527 bp	Mimiviridae	dsDNA
RD_LD20201212	TRINITY_DN6582_c0_g1_i9	YP_010780309.1	24.262	610	DEFINITION NcpA [Tupanvirus deep ocean].	ORGANISM Tupanvirus deep ocean	Viruses;Varidnaviria;Bamfordvirae;Nucleocytoviricota;Megaviricetes;Imitervirales;Mimiviridae;Megamimivirinae;Tupanvirus.	1439508 bp	Mimiviridae	dsDNA
NC_YX20210611	TRINITY_DN1193_c0_g1_i8	YP_009325865.1	24.302	609	DEFINITION ATPase [Only Syngen Nebraska virus 5].	ORGANISM Only Syngen Nebraska virus 5	Viruses;Varidnaviria;Bamfordvirae;Nucleocytoviricota;Megaviricetes;Algavirales;Phycodnaviridae;Chlorovirus.	327147 bp	Phycodnaviridae	dsDNA
RD_LD20201212	TRINITY_DN2514_c0_g1_i8	YP_009329403.1	27.467	608	DEFINITION ABC transporter, partial [Cedratvirus A11].	ORGANISM Cedratvirus A11	Viruses;Pithoviruses.	589068 bp	Pithoviruses	dsRNA
RD_LD20200821	TRINITY_DN13618_c0_g1_i1	YP_009329403.1	28.783	608	DEFINITION ABC transporter, partial [Cedratvirus A11].	ORGANISM Cedratvirus A11	Viruses;Pithoviruses.	589068 bp	Pithoviruses	dsRNA
RD_LD20200821	TRINITY_DN1597_c0_g1_i11	YP_009329403.1	27.303	608	DEFINITION ABC transporter, partial [Cedratvirus A11].	ORGANISM Cedratvirus A11	Viruses;Pithoviruses.	589068 bp	Pithoviruses	dsRNA
NC_LD20210330	TRINITY_DN29261_c0_g1_i2	YP_009611685.1	22.368	608	DEFINITION putative internalin [Agrobacterium phage Atu_ph07].	ORGANISM Agrobacterium phage Atu_ph07	Viruses;Duplodnaviria;Heunggongvirae;Uroviricota;Caudoviricetes;Polybotosvirus;PolybotosvirusAtuph07.	490380 bp	phage	phage
NC_YX20210611	TRINITY_DN4486_c0_g1_i6	YP_010803621.1	23.888	607	DEFINITION peptidase M3A/M3B [Fadolivirus algeromassiliense].	ORGANISM Fadolivirus algeromassiliense	Viruses;Varidnaviria;Bamfordvirae;Nucleocytoviricota;Megaviricetes;Imitervirales;Mimiviridae;Klosneuvirinae;Fadolivirus.	1573504 bp	Mimiviridae	dsDNA
NC_LD20210330	TRINITY_DN9755_c0_g1_i1	YP_010780181.1	25.413	606	DEFINITION hypothetical protein QJ856_gp1184 [Tupanvirus deep ocean].	ORGANISM Tupanvirus deep ocean	Viruses;Varidnaviria;Bamfordvirae;Nucleocytoviricota;Megaviricetes;Imitervirales;Mimiviridae;Megamimivirinae;Tupanvirus.	1439508 bp	Mimiviridae	dsDNA
RD_LD20201212	TRINITY_DN71056_c0_g1_i3	YP_010803136.1	26.942	605	DEFINITION HrpA-like RNA helicase [Fadolivirus algeromassiliense].	ORGANISM Fadolivirus algeromassiliense	Viruses;Varidnaviria;Bamfordvirae;Nucleocytoviricota;Megaviricetes;Imitervirales;Mimiviridae;Klosneuvirinae;Fadolivirus.	1573504 bp	Mimiviridae	dsDNA
RD_LD20201212	TRINITY_DN8717_c0_g1_i3	NP_848354.1	32.066	605	DEFINITION global transactivator [Choristoneura fumiferana multiplenucleopolyhedrovirus].	ORGANISM Choristoneura fumiferana multiple nucleopolyhedrovirus	Viruses;Naldaviricetes;Lefavirales;Baculoviridae;Alphabaculovirus;Alphabaculoviruschofumiferanae.	129593 bp	Baculoviridae	dsDNA
RD_LD20200821	TRINITY_DN12665_c0_g1_i2	NP_848354.1	32.066	605	DEFINITION global transactivator [Choristoneura fumiferana multiplenucleopolyhedrovirus].	ORGANISM Choristoneura fumiferana multiple nucleopolyhedrovirus	Viruses;Naldaviricetes;Lefavirales;Baculoviridae;Alphabaculovirus;Alphabaculoviruschofumiferanae.	129593 bp	Baculoviridae	dsDNA
NC_YX20210611	TRINITY_DN10143_c0_g1_i1	YP_009810360.1	23.841	604	DEFINITION hypothetical protein HOU03_gp537 [Caulobacter phage CcrSC].	ORGANISM Caulobacter phage CcrSC	Viruses;Duplodnaviria;Heunggongvirae;Uroviricota;Caudoviricetes;Dolichocephalovirinae;Bertelyvirus;BertelyvirusSC.	317489 bp	phage	phage
NC_LD20210330	TRINITY_DN1123_c0_g1_i1	YP_009665578.1	21.854	604	DEFINITION ATPase [Paramecium bursaria Chlorella virus NYs1].	ORGANISM Paramecium bursaria Chlorella virus NYs1	Viruses;Varidnaviria;Bamfordvirae;Nucleocytoviricota;Megaviricetes;Algavirales;Phycodnaviridae;Chlorovirus.	348463 bp	Phycodnaviridae	dsDNA
NC_LD20210330	TRINITY_DN7300_c0_g1_i1	YP_010780181.1	21.689	604	DEFINITION hypothetical protein QJ856_gp1184 [Tupanvirus deep ocean].	ORGANISM Tupanvirus deep ocean	Viruses;Varidnaviria;Bamfordvirae;Nucleocytoviricota;Megaviricetes;Imitervirales;Mimiviridae;Megamimivirinae;Tupanvirus.	1439508 bp	Mimiviridae	dsDNA
NC_YX20210611	TRINITY_DN27950_c0_g1_i1	YP_009448084.1	25.662	604	DEFINITION ankyrin repeat family protein [Flamingopox virus FGPVKD09].	ORGANISM Flamingopox virus FGPVKD09	Viruses;Varidnaviria;Bamfordvirae;Nucleocytoviricota;Pokkesviricetes;Chitovirales;Poxviridae;Chordopoxvirinae;Avipoxvirus.	293123 bp	Poxviridae	dsDNA
NC_YX20210611	TRINITY_DN59849_c0_g1_i6	YP_010781597.1	25.331	604	DEFINITION non-ribosomal peptide synthetase [Tupanvirus soda lake].	ORGANISM Tupanvirus soda lake	Viruses;Varidnaviria;Bamfordvirae;Nucleocytoviricota;Megaviricetes;Imitervirales;Mimiviridae;Megamimivirinae;Tupanvirus.	1516267 bp	Mimiviridae	dsDNA
RD_LD20200821	TRINITY_DN400_c0_g1_i1	YP_010804160.1	46.358	604	DEFINITION long-chain fatty acid CoA synthetase [Fadolivirusalgeromassiliense].	ORGANISM Fadolivirus algeromassiliense	Viruses;Varidnaviria;Bamfordvirae;Nucleocytoviricota;Megaviricetes;Imitervirales;Mimiviridae;Klosneuvirinae;Fadolivirus.	1573504 bp	Mimiviridae	dsDNA
NC_YX20210611	TRINITY_DN17268_c0_g1_i5	YP_009611685.1	22.185	604	DEFINITION putative internalin [Agrobacterium phage Atu_ph07].	ORGANISM Agrobacterium phage Atu_ph07	Viruses;Duplodnaviria;Heunggongvirae;Uroviricota;Caudoviricetes;Polybotosvirus;PolybotosvirusAtuph07.	490380 bp	phage	phage
NC_YX20210611	TRINITY_DN19321_c0_g1_i1	YP_010780181.1	31.177	603	DEFINITION hypothetical protein QJ856_gp1184 [Tupanvirus deep ocean].	ORGANISM Tupanvirus deep ocean	Viruses;Varidnaviria;Bamfordvirae;Nucleocytoviricota;Megaviricetes;Imitervirales;Mimiviridae;Megamimivirinae;Tupanvirus.	1439508 bp	Mimiviridae	dsDNA
NC_YX20210611	TRINITY_DN5205_c0_g1_i1	YP_010841948.1	25.705	603	DEFINITION putative ATP-dependent RNA helicase [Cotonvirus japonicus].	ORGANISM Cotonvirus japonicus	Viruses;Varidnaviria;Bamfordvirae;Nucleocytoviricota;Megaviricetes;Imitervirales;Mimiviridae;Megamimivirinae;Cotonvirus;Cotonvirusjaponicum.	1476527 bp	Mimiviridae	dsDNA
RD_LD20201212	TRINITY_DN1171_c0_g1_i1	YP_009448335.1	27.409	602	DEFINITION Glucose-methanol-choline oxidoreductase [Orpheovirus IHUMI-LCC2].	ORGANISM Orpheovirus IHUMI-LCC2	Viruses;Varidnaviria;Bamfordvirae;Nucleocytoviricota;Megaviricetes;Algavirales;Phycodnaviridae.	1473573 bp	Phycodnaviridae	dsDNA
NC_YX20210611	TRINITY_DN15150_c0_g1_i1	YP_010803204.1	24.917	602	DEFINITION DNA mismatch repair protein mutS/MSH [Fadolivirusalgeromassiliense].	ORGANISM Fadolivirus algeromassiliense	Viruses;Varidnaviria;Bamfordvirae;Nucleocytoviricota;Megaviricetes;Imitervirales;Mimiviridae;Klosneuvirinae;Fadolivirus.	1573504 bp	Mimiviridae	dsDNA
NC_YX20210611	TRINITY_DN7300_c0_g1_i10	YP_009666308.1	25.914	602	DEFINITION Reverse Transcriptase, partial [Cladosporium fulvum T-1 virus].	ORGANISM Cladosporium fulvum T-1 virus	Viruses;Riboviria;Pararnavirae;Artverviricota;Revtraviricetes;Ortervirales;Metaviridae;Metavirus.	7396 bp	Metaviridae	ssRNA-RT
RD_LD20200821	TRINITY_DN760_c0_g1_i1	YP_009448335.1	27.741	602	DEFINITION Glucose-methanol-choline oxidoreductase [Orpheovirus IHUMI-LCC2].	ORGANISM Orpheovirus IHUMI-LCC2	Viruses;Varidnaviria;Bamfordvirae;Nucleocytoviricota;Megaviricetes;Algavirales;Phycodnaviridae.	1473573 bp	Phycodnaviridae	dsDNA
RD_LD20201212	TRINITY_DN13088_c0_g2_i4	YP_010776509.1	24.958	601	DEFINITION hypothetical protein QJ849_gp596 [Powai lake megavirus].	ORGANISM Powai lake megavirus	Viruses;Varidnaviria;Bamfordvirae;Nucleocytoviricota;Megaviricetes;Imitervirales;Mimiviridae;Megamimivirinae;Megavirus;Megaviruspowaiense.	1208707 bp	Mimiviridae	dsDNA
RD_LD20201212	TRINITY_DN3908_c0_g1_i3	YP_009329403.1	27.454	601	DEFINITION ABC transporter, partial [Cedratvirus A11].	ORGANISM Cedratvirus A11	Viruses;Pithoviruses.	589068 bp	Pithoviruses	dsRNA
NC_LD20210330	TRINITY_DN3451_c0_g1_i7	NP_703032.1	33.111	601	DEFINITION global transactivator [Rachiplusia ou multiplenucleopolyhedrovirus].	ORGANISM Rachiplusia ou multiple nucleopolyhedrovirus	Viruses;Naldaviricetes;Lefavirales;Baculoviridae;Alphabaculovirus;Alphabaculovirusraous.	131526 bp	Baculoviridae	dsDNA
NC_YX20210611	TRINITY_DN13773_c0_g1_i2	YP_009329013.1	24.792	601	DEFINITION serine-threonine kinase [Cedratvirus A11].	ORGANISM Cedratvirus A11	Viruses;Pithoviruses.	589068 bp	Pithoviruses	dsRNA
NC_YX20210611	TRINITY_DN26561_c0_g1_i1	YP_009551759.1	32.945	601	DEFINITION putative gp76-like protein [Esparto virus].	ORGANISM Esparto virus	Viruses;Naldaviricetes;Lefavirales;Nudiviridae;Alphanudivirus;Alphanudivirustertidromelanogasteris.	183261 bp	Nudiviridae	dsDNA
NC_YX20210611	TRINITY_DN5020_c0_g1_i8	YP_009507248.1	44.26	601	DEFINITION ORF B [Trichoplusia ni TED virus].	ORGANISM Trichoplusia ni TED virus	Viruses;Riboviria;Pararnavirae;Artverviricota;Revtraviricetes;Ortervirales;Metaviridae;Errantivirus.	7510 bp	Metaviridae	ssRNA-RT
RD_LD20200821	TRINITY_DN38330_c0_g1_i6	YP_010776509.1	24.958	601	DEFINITION hypothetical protein QJ849_gp596 [Powai lake megavirus].	ORGANISM Powai lake megavirus	Viruses;Varidnaviria;Bamfordvirae;Nucleocytoviricota;Megaviricetes;Imitervirales;Mimiviridae;Megamimivirinae;Megavirus;Megaviruspowaiense.	1208707 bp	Mimiviridae	dsDNA
RD_LD20200821	TRINITY_DN17337_c0_g1_i4	YP_009001225.1	28.453	601	DEFINITION ABC transporter [Pithovirus sibericum].	ORGANISM Pithovirus sibericum	Viruses;Pithoviruses;Pithovirus.	610033 bp	Pithovirus	dsRNA
RD_LD20200821	TRINITY_DN67_c1_g1_i5	YP_009553259.1	60.566	601	DEFINITION polyprotein [Psammotettix alienus iflavirus 1].	ORGANISM Psammotettix alienus iflavirus 1	Viruses;Riboviria;Orthornavirae;Pisuviricota;Pisoniviricetes;Picornavirales;Iflaviridae;Iflavirus.	10836 bp	Iflaviridae	ssRNA(+)
NC_LD20210330	TRINITY_DN27992_c0_g1_i2	YP_009329403.1	28.333	600	DEFINITION ABC transporter, partial [Cedratvirus A11].	ORGANISM Cedratvirus A11	Viruses;Pithoviruses.	589068 bp	Pithoviruses	dsRNA
NC_YX20210611	TRINITY_DN28499_c0_g1_i1	YP_010782370.1	27.667	600	DEFINITION putative ankyrin repeat protein [Tupanvirus soda lake].	ORGANISM Tupanvirus soda lake	Viruses;Varidnaviria;Bamfordvirae;Nucleocytoviricota;Megaviricetes;Imitervirales;Mimiviridae;Megamimivirinae;Tupanvirus.	1516267 bp	Mimiviridae	dsDNA
RD_LD20201212	TRINITY_DN43528_c0_g1_i4	YP_009329403.1	27.713	599	DEFINITION ABC transporter, partial [Cedratvirus A11].	ORGANISM Cedratvirus A11	Viruses;Pithoviruses.	589068 bp	Pithoviruses	dsRNA
NC_LD20210330	TRINITY_DN59867_c0_g3_i2	YP_009329403.1	29.549	599	DEFINITION ABC transporter, partial [Cedratvirus A11].	ORGANISM Cedratvirus A11	Viruses;Pithoviruses.	589068 bp	Pithoviruses	dsRNA
NC_YX20210611	TRINITY_DN23241_c0_g1_i11	YP_009507248.1	37.062	599	DEFINITION ORF B [Trichoplusia ni TED virus].	ORGANISM Trichoplusia ni TED virus	Viruses;Riboviria;Pararnavirae;Artverviricota;Revtraviricetes;Ortervirales;Metaviridae;Errantivirus.	7510 bp	Metaviridae	ssRNA-RT
NC_YX20210611	TRINITY_DN4957_c0_g1_i4	YP_010788465.1	38.731	599	DEFINITION collagen-like protein [Megavirus baoshan].	ORGANISM Megavirus baoshan	Viruses;Varidnaviria;Bamfordvirae;Nucleocytoviricota;Megaviricetes;Imitervirales;Mimiviridae;Megamimivirinae;Megavirus;Megavirusbaoshanense.	1224839 bp	Mimiviridae	dsDNA
NC_YX20210611	TRINITY_DN10466_c0_g2_i6	YP_010804160.1	22.91	598	DEFINITION long-chain fatty acid CoA synthetase [Fadolivirusalgeromassiliense].	ORGANISM Fadolivirus algeromassiliense	Viruses;Varidnaviria;Bamfordvirae;Nucleocytoviricota;Megaviricetes;Imitervirales;Mimiviridae;Klosneuvirinae;Fadolivirus.	1573504 bp	Mimiviridae	dsDNA
NC_YX20210611	TRINITY_DN39551_c0_g1_i4	YP_010780181.1	30.268	598	DEFINITION hypothetical protein QJ856_gp1184 [Tupanvirus deep ocean].	ORGANISM Tupanvirus deep ocean	Viruses;Varidnaviria;Bamfordvirae;Nucleocytoviricota;Megaviricetes;Imitervirales;Mimiviridae;Megamimivirinae;Tupanvirus.	1439508 bp	Mimiviridae	dsDNA
NC_YX20210611	TRINITY_DN68881_c0_g1_i5	YP_009329403.1	29.431	598	DEFINITION ABC transporter, partial [Cedratvirus A11].	ORGANISM Cedratvirus A11	Viruses;Pithoviruses.	589068 bp	Pithoviruses	dsRNA
NC_YX20210611	TRINITY_DN3825_c1_g1_i2	YP_010781422.1	25.963	597	DEFINITION glucose-methanol-choline oxidoreductase [Tupanvirus soda lake].	ORGANISM Tupanvirus soda lake	Viruses;Varidnaviria;Bamfordvirae;Nucleocytoviricota;Megaviricetes;Imitervirales;Mimiviridae;Megamimivirinae;Tupanvirus.	1516267 bp	Mimiviridae	dsDNA
RD_LD20201212	TRINITY_DN27776_c0_g2_i1	YP_009174650.1	27.899	595	DEFINITION putative DNA polymerase [Yellowstone lake phycodnavirus 2].	ORGANISM Yellowstone lake phycodnavirus 2	Viruses;Varidnaviria;Bamfordvirae;Nucleocytoviricota;Megaviricetes;Algavirales;Phycodnaviridae;Prasinovirus.	171045 bp	Phycodnaviridae	dsDNA
RD_LD20200821	TRINITY_DN19396_c0_g1_i4	YP_009666308.1	27.563	595	DEFINITION Reverse Transcriptase, partial [Cladosporium fulvum T-1 virus].	ORGANISM Cladosporium fulvum T-1 virus	Viruses;Riboviria;Pararnavirae;Artverviricota;Revtraviricetes;Ortervirales;Metaviridae;Metavirus.	7396 bp	Metaviridae	ssRNA-RT
RD_LD20200821	TRINITY_DN79885_c0_g2_i1	YP_010084549.1	26.555	595	DEFINITION ORF9 [Macaca nemestrina rhadinovirus 2].	ORGANISM Macaca nemestrina rhadinovirus 2	Viruses;Duplodnaviria;Heunggongvirae;Peploviricota;Herviviricetes;Herpesvirales;Orthoherpesviridae;Gammaherpesvirinae;Rhadinovirus;Rhadinovirusmacacinegamma12.	129492 bp	Orthoherpesviridae	dsDNA
NC_YX20210611	TRINITY_DN38110_c0_g1_i10	YP_010803626.1	22.054	594	DEFINITION P-type ATPase subfamily IV [Fadolivirus algeromassiliense].	ORGANISM Fadolivirus algeromassiliense	Viruses;Varidnaviria;Bamfordvirae;Nucleocytoviricota;Megaviricetes;Imitervirales;Mimiviridae;Klosneuvirinae;Fadolivirus.	1573504 bp	Mimiviridae	dsDNA
NC_YX20210611	TRINITY_DN52282_c0_g1_i1	YP_009507248.1	27.778	594	DEFINITION ORF B [Trichoplusia ni TED virus].	ORGANISM Trichoplusia ni TED virus	Viruses;Riboviria;Pararnavirae;Artverviricota;Revtraviricetes;Ortervirales;Metaviridae;Errantivirus.	7510 bp	Metaviridae	ssRNA-RT
NC_YX20210611	TRINITY_DN84566_c0_g1_i4	YP_009329403.1	28.283	594	DEFINITION ABC transporter, partial [Cedratvirus A11].	ORGANISM Cedratvirus A11	Viruses;Pithoviruses.	589068 bp	Pithoviruses	dsRNA
RD_LD20200821	TRINITY_DN7444_c0_g1_i1	YP_009448383.1	25.253	594	DEFINITION Glucose-methanol-choline oxidoreductase [Orpheovirus IHUMI-LCC2].	ORGANISM Orpheovirus IHUMI-LCC2	Viruses;Varidnaviria;Bamfordvirae;Nucleocytoviricota;Megaviricetes;Algavirales;Phycodnaviridae.	1473573 bp	Phycodnaviridae	dsDNA
RD_LD20201212	TRINITY_DN2049_c0_g1_i6	YP_009666308.1	26.138	593	DEFINITION Reverse Transcriptase, partial [Cladosporium fulvum T-1 virus].	ORGANISM Cladosporium fulvum T-1 virus	Viruses;Riboviria;Pararnavirae;Artverviricota;Revtraviricetes;Ortervirales;Metaviridae;Metavirus.	7396 bp	Metaviridae	ssRNA-RT
NC_LD20210330	TRINITY_DN27387_c0_g1_i1	YP_009507248.1	30.017	593	DEFINITION ORF B [Trichoplusia ni TED virus].	ORGANISM Trichoplusia ni TED virus	Viruses;Riboviria;Pararnavirae;Artverviricota;Revtraviricetes;Ortervirales;Metaviridae;Errantivirus.	7510 bp	Metaviridae	ssRNA-RT
NC_YX20210611	TRINITY_DN30922_c0_g1_i1	YP_009666308.1	30.523	593	DEFINITION Reverse Transcriptase, partial [Cladosporium fulvum T-1 virus].	ORGANISM Cladosporium fulvum T-1 virus	Viruses;Riboviria;Pararnavirae;Artverviricota;Revtraviricetes;Ortervirales;Metaviridae;Metavirus.	7396 bp	Metaviridae	ssRNA-RT
NC_LD20210330	TRINITY_DN15860_c1_g1_i2	YP_010796957.1	39.02	592	DEFINITION PolB [Terrapene box turtle adintovirus].	ORGANISM Terrapene box turtle adintovirus	Viruses;Varidnaviria;Bamfordvirae;Preplasmiviricota;Polintoviricetes;Orthopolintovirales;Adintoviridae;Betadintovirus;Betadintovirusterrapene.	12754 bp	Adintoviridae	dsDNA
RD_LD20201212	TRINITY_DN14766_c0_g1_i3	YP_010678918.1	24.196	591	DEFINITION oligopeptidase A [Pseudomonas phage vB_PaeM_PA5oct].	ORGANISM Pseudomonas phage vB_PaeM_PA5oct	Viruses;Duplodnaviria;Heunggongvirae;Uroviricota;Caudoviricetes;Arenbergviridae;Wroclawvirus;WroclawvirusPA5oct.	286783 bp	Arenbergviridae	dsDNA
NC_LD20210330	TRINITY_DN34750_c0_g1_i1	YP_009666308.1	26.058	591	DEFINITION Reverse Transcriptase, partial [Cladosporium fulvum T-1 virus].	ORGANISM Cladosporium fulvum T-1 virus	Viruses;Riboviria;Pararnavirae;Artverviricota;Revtraviricetes;Ortervirales;Metaviridae;Metavirus.	7396 bp	Metaviridae	ssRNA-RT
NC_LD20210330	TRINITY_DN41127_c0_g2_i1	YP_003800001.1	55.161	591	DEFINITION RNA-directed RNA polymerase, partial [Spissistilus festinus virus1].	ORGANISM Spissistilus festinus virus 1	Viruses;Riboviria;dsRNAviruses.	7951 bp	Riboviria	dsRNA
NC_LD20210330	TRINITY_DN6775_c0_g1_i3	YP_010780309.1	23.519	591	DEFINITION NcpA [Tupanvirus deep ocean].	ORGANISM Tupanvirus deep ocean	Viruses;Varidnaviria;Bamfordvirae;Nucleocytoviricota;Megaviricetes;Imitervirales;Mimiviridae;Megamimivirinae;Tupanvirus.	1439508 bp	Mimiviridae	dsDNA
RD_LD20200821	TRINITY_DN13406_c0_g2_i1	YP_010678918.1	24.196	591	DEFINITION oligopeptidase A [Pseudomonas phage vB_PaeM_PA5oct].	ORGANISM Pseudomonas phage vB_PaeM_PA5oct	Viruses;Duplodnaviria;Heunggongvirae;Uroviricota;Caudoviricetes;Arenbergviridae;Wroclawvirus;WroclawvirusPA5oct.	286783 bp	Arenbergviridae	dsDNA
RD_LD20200821	TRINITY_DN51843_c0_g1_i1	YP_009046239.1	28.934	591	DEFINITION ankyrin repeat protein [Penguinpox virus].	ORGANISM Penguinpox virus	Viruses;Varidnaviria;Bamfordvirae;Nucleocytoviricota;Pokkesviricetes;Chitovirales;Poxviridae;Chordopoxvirinae;Avipoxvirus.	306862 bp	Poxviridae	dsDNA
RD_LD20201212	TRINITY_DN13368_c0_g1_i1	NP_039006.1	27.334	589	DEFINITION DNA ligase [Fowlpox virus].	ORGANISM Fowlpox virus	Viruses;Varidnaviria;Bamfordvirae;Nucleocytoviricota;Pokkesviricetes;Chitovirales;Poxviridae;Chordopoxvirinae;Avipoxvirus.	288539 bp	Poxviridae	dsDNA
RD_LD20201212	TRINITY_DN52246_c0_g1_i1	NP_570746.1	25.297	589	DEFINITION complement binding protein [Macacine gammaherpesvirus 5].	ORGANISM Macacine gammaherpesvirus 5	Viruses;Duplodnaviria;Heunggongvirae;Peploviricota;Herviviricetes;Herpesvirales;Orthoherpesviridae;Gammaherpesvirinae;Rhadinovirus;Rhadinovirusmacacinegamma5.	133719 bp	Orthoherpesviridae	dsDNA
NC_LD20210330	TRINITY_DN2935_c0_g1_i10	YP_010781422.1	26.486	589	DEFINITION glucose-methanol-choline oxidoreductase [Tupanvirus soda lake].	ORGANISM Tupanvirus soda lake	Viruses;Varidnaviria;Bamfordvirae;Nucleocytoviricota;Megaviricetes;Imitervirales;Mimiviridae;Megamimivirinae;Tupanvirus.	1516267 bp	Mimiviridae	dsDNA
NC_YX20210611	TRINITY_DN67640_c0_g1_i1	YP_009666308.1	26.316	589	DEFINITION Reverse Transcriptase, partial [Cladosporium fulvum T-1 virus].	ORGANISM Cladosporium fulvum T-1 virus	Viruses;Riboviria;Pararnavirae;Artverviricota;Revtraviricetes;Ortervirales;Metaviridae;Metavirus.	7396 bp	Metaviridae	ssRNA-RT
RD_LD20200821	TRINITY_DN9712_c1_g1_i3	NP_039006.1	26.995	589	DEFINITION DNA ligase [Fowlpox virus].	ORGANISM Fowlpox virus	Viruses;Varidnaviria;Bamfordvirae;Nucleocytoviricota;Pokkesviricetes;Chitovirales;Poxviridae;Chordopoxvirinae;Avipoxvirus.	288539 bp	Poxviridae	dsDNA
RD_LD20201212	TRINITY_DN8898_c0_g3_i1	YP_009507248.1	43.367	588	DEFINITION ORF B [Trichoplusia ni TED virus].	ORGANISM Trichoplusia ni TED virus	Viruses;Riboviria;Pararnavirae;Artverviricota;Revtraviricetes;Ortervirales;Metaviridae;Errantivirus.	7510 bp	Metaviridae	ssRNA-RT
NC_LD20210330	TRINITY_DN6775_c0_g1_i3	YP_010780309.1	26.361	588	DEFINITION NcpA [Tupanvirus deep ocean].	ORGANISM Tupanvirus deep ocean	Viruses;Varidnaviria;Bamfordvirae;Nucleocytoviricota;Megaviricetes;Imitervirales;Mimiviridae;Megamimivirinae;Tupanvirus.	1439508 bp	Mimiviridae	dsDNA
RD_LD20201212	TRINITY_DN10942_c0_g1_i11	YP_009329403.1	31.175	587	DEFINITION ABC transporter, partial [Cedratvirus A11].	ORGANISM Cedratvirus A11	Viruses;Pithoviruses.	589068 bp	Pithoviruses	dsRNA
NC_LD20210330	TRINITY_DN25150_c0_g2_i2	YP_010796957.1	31.516	587	DEFINITION PolB [Terrapene box turtle adintovirus].	ORGANISM Terrapene box turtle adintovirus	Viruses;Varidnaviria;Bamfordvirae;Preplasmiviricota;Polintoviricetes;Orthopolintovirales;Adintoviridae;Betadintovirus;Betadintovirusterrapene.	12754 bp	Adintoviridae	dsDNA
NC_YX20210611	TRINITY_DN36742_c0_g1_i4	YP_010796961.1	45.826	587	DEFINITION PolB [Mayetiola barley midge adintovirus].	ORGANISM Mayetiola barley midge adintovirus	Viruses;Varidnaviria;Bamfordvirae;Preplasmiviricota;Polintoviricetes;Orthopolintovirales;Adintoviridae;Alphadintovirus;Alphadintovirusmayetiola.	12571 bp	Adintoviridae	dsDNA
NC_LD20210330	TRINITY_DN104197_c0_g1_i1	YP_010671092.1	34.242	587	DEFINITION DNA-directed RNA polymerase beta subunit protein [Rhizobium phageRHph_TM30].	ORGANISM Rhizobium phage RHph_TM30	Viruses;Duplodnaviria;Heunggongvirae;Uroviricota;Caudoviricetes;Kleczkowskaviridae;Cuauhnahuacvirus;CuauhnahuacvirusTM30.	207623 bp	Kleczkowskaviridae	dsDNA
RD_LD20201212	TRINITY_DN25774_c0_g1_i11	YP_009507248.1	32.253	586	DEFINITION ORF B [Trichoplusia ni TED virus].	ORGANISM Trichoplusia ni TED virus	Viruses;Riboviria;Pararnavirae;Artverviricota;Revtraviricetes;Ortervirales;Metaviridae;Errantivirus.	7510 bp	Metaviridae	ssRNA-RT
NC_YX20210611	TRINITY_DN9074_c1_g2_i3	YP_009666308.1	27.816	586	DEFINITION Reverse Transcriptase, partial [Cladosporium fulvum T-1 virus].	ORGANISM Cladosporium fulvum T-1 virus	Viruses;Riboviria;Pararnavirae;Artverviricota;Revtraviricetes;Ortervirales;Metaviridae;Metavirus.	7396 bp	Metaviridae	ssRNA-RT
RD_LD20200821	TRINITY_DN13875_c0_g2_i4	YP_009507248.1	32.082	586	DEFINITION ORF B [Trichoplusia ni TED virus].	ORGANISM Trichoplusia ni TED virus	Viruses;Riboviria;Pararnavirae;Artverviricota;Revtraviricetes;Ortervirales;Metaviridae;Errantivirus.	7510 bp	Metaviridae	ssRNA-RT
RD_LD20201212	TRINITY_DN6582_c0_g1_i9	YP_010780309.1	27.35	585	DEFINITION NcpA [Tupanvirus deep ocean].	ORGANISM Tupanvirus deep ocean	Viruses;Varidnaviria;Bamfordvirae;Nucleocytoviricota;Megaviricetes;Imitervirales;Mimiviridae;Megamimivirinae;Tupanvirus.	1439508 bp	Mimiviridae	dsDNA
NC_LD20210330	TRINITY_DN11072_c0_g1_i1	YP_009046239.1	28.376	585	DEFINITION ankyrin repeat protein [Penguinpox virus].	ORGANISM Penguinpox virus	Viruses;Varidnaviria;Bamfordvirae;Nucleocytoviricota;Pokkesviricetes;Chitovirales;Poxviridae;Chordopoxvirinae;Avipoxvirus.	306862 bp	Poxviridae	dsDNA
NC_YX20210611	TRINITY_DN37589_c0_g1_i1	YP_009665827.1	34.701	585	DEFINITION hypothetical protein CsmBV13.10 [Bracoviriform facetosae].	ORGANISM Bracoviriform facetosae	Viruses;Polydnaviriformidae;Bracoviriform.	104039 bp	Polydnaviriformidae	dsDNA
NC_YX20210611	TRINITY_DN19732_c0_g1_i2	YP_010778125.1	29.452	584	DEFINITION putative ATP-dependent RNA helicase [Bodo saltans virus].	ORGANISM Bodo saltans virus	Viruses;Varidnaviria;Bamfordvirae;Nucleocytoviricota;Megaviricetes;Imitervirales;Mimiviridae;Klosneuvirinae;Theiavirus;Theiavirussalishense.	1385869 bp	Mimiviridae	dsDNA
NC_YX20210611	TRINITY_DN66458_c0_g1_i5	YP_010778125.1	28.596	584	DEFINITION putative ATP-dependent RNA helicase [Bodo saltans virus].	ORGANISM Bodo saltans virus	Viruses;Varidnaviria;Bamfordvirae;Nucleocytoviricota;Megaviricetes;Imitervirales;Mimiviridae;Klosneuvirinae;Theiavirus;Theiavirussalishense.	1385869 bp	Mimiviridae	dsDNA
RD_LD20200821	TRINITY_DN13389_c0_g2_i1	YP_009329403.1	30.822	584	DEFINITION ABC transporter, partial [Cedratvirus A11].	ORGANISM Cedratvirus A11	Viruses;Pithoviruses.	589068 bp	Pithoviruses	dsRNA
NC_LD20210330	TRINITY_DN3442_c0_g1_i7	YP_009001225.1	28.938	584	DEFINITION ABC transporter [Pithovirus sibericum].	ORGANISM Pithovirus sibericum	Viruses;Pithoviruses;Pithovirus.	610033 bp	Pithovirus	dsRNA
NC_LD20210330	TRINITY_DN5940_c0_g1_i9	YP_010803676.1	38.079	583	DEFINITION valyl-tRNA synthetase [Fadolivirus algeromassiliense].	ORGANISM Fadolivirus algeromassiliense	Viruses;Varidnaviria;Bamfordvirae;Nucleocytoviricota;Megaviricetes;Imitervirales;Mimiviridae;Klosneuvirinae;Fadolivirus.	1573504 bp	Mimiviridae	dsDNA
NC_YX20210611	TRINITY_DN38170_c0_g2_i1	NP_955246.1	34.305	583	DEFINITION CNPV223 ankyrin repeat protein [Canarypox virus].	ORGANISM Canarypox virus	Viruses;Varidnaviria;Bamfordvirae;Nucleocytoviricota;Pokkesviricetes;Chitovirales;Poxviridae;Chordopoxvirinae;Avipoxvirus.	359853 bp	Poxviridae	dsDNA
NC_YX20210611	TRINITY_DN4957_c0_g1_i4	YP_010788465.1	36.878	583	DEFINITION collagen-like protein [Megavirus baoshan].	ORGANISM Megavirus baoshan	Viruses;Varidnaviria;Bamfordvirae;Nucleocytoviricota;Megaviricetes;Imitervirales;Mimiviridae;Megamimivirinae;Megavirus;Megavirusbaoshanense.	1224839 bp	Mimiviridae	dsDNA
RD_LD20200821	TRINITY_DN11222_c0_g1_i1	YP_009329403.1	27.616	583	DEFINITION ABC transporter, partial [Cedratvirus A11].	ORGANISM Cedratvirus A11	Viruses;Pithoviruses.	589068 bp	Pithoviruses	dsRNA
NC_YX20210611	TRINITY_DN62430_c0_g1_i2	YP_009001225.1	28.007	582	DEFINITION ABC transporter [Pithovirus sibericum].	ORGANISM Pithovirus sibericum	Viruses;Pithoviruses;Pithovirus.	610033 bp	Pithovirus	dsRNA
RD_LD20201212	TRINITY_DN863_c0_g1_i6	YP_009329403.1	23.58	581	DEFINITION ABC transporter, partial [Cedratvirus A11].	ORGANISM Cedratvirus A11	Viruses;Pithoviruses.	589068 bp	Pithoviruses	dsRNA
NC_LD20210330	TRINITY_DN59352_c0_g1_i1	YP_010776576.1	29.088	581	DEFINITION hypothetical protein QJ849_gp663 [Powai lake megavirus].	ORGANISM Powai lake megavirus	Viruses;Varidnaviria;Bamfordvirae;Nucleocytoviricota;Megaviricetes;Imitervirales;Mimiviridae;Megamimivirinae;Megavirus;Megaviruspowaiense.	1208707 bp	Mimiviridae	dsDNA
NC_YX20210611	TRINITY_DN3839_c0_g1_i2	YP_004894780.1	27.367	581	DEFINITION glucose-methanol-choline oxidoreductase [Megavirus chiliensis].	ORGANISM Megavirus chiliensis	Viruses;Varidnaviria;Bamfordvirae;Nucleocytoviricota;Megaviricetes;Imitervirales;Mimiviridae;Megamimivirinae;Megavirus;Megaviruschilense.	1259197 bp	Mimiviridae	dsDNA
NC_YX20210611	TRINITY_DN50673_c0_g1_i1	YP_009046239.1	29.432	581	DEFINITION ankyrin repeat protein [Penguinpox virus].	ORGANISM Penguinpox virus	Viruses;Varidnaviria;Bamfordvirae;Nucleocytoviricota;Pokkesviricetes;Chitovirales;Poxviridae;Chordopoxvirinae;Avipoxvirus.	306862 bp	Poxviridae	dsDNA
RD_LD20201212	TRINITY_DN1173_c0_g1_i13	YP_009329013.1	24.138	580	DEFINITION serine-threonine kinase [Cedratvirus A11].	ORGANISM Cedratvirus A11	Viruses;Pithoviruses.	589068 bp	Pithoviruses	dsRNA
NC_LD20210330	TRINITY_DN9176_c0_g1_i2	YP_010780181.1	25.862	580	DEFINITION hypothetical protein QJ856_gp1184 [Tupanvirus deep ocean].	ORGANISM Tupanvirus deep ocean	Viruses;Varidnaviria;Bamfordvirae;Nucleocytoviricota;Megaviricetes;Imitervirales;Mimiviridae;Megamimivirinae;Tupanvirus.	1439508 bp	Mimiviridae	dsDNA
NC_YX20210611	TRINITY_DN4957_c0_g1_i4	YP_010788465.1	35.172	580	DEFINITION collagen-like protein [Megavirus baoshan].	ORGANISM Megavirus baoshan	Viruses;Varidnaviria;Bamfordvirae;Nucleocytoviricota;Megaviricetes;Imitervirales;Mimiviridae;Megamimivirinae;Megavirus;Megavirusbaoshanense.	1224839 bp	Mimiviridae	dsDNA
RD_LD20200821	TRINITY_DN1076_c0_g1_i10	YP_009329013.1	24.483	580	DEFINITION serine-threonine kinase [Cedratvirus A11].	ORGANISM Cedratvirus A11	Viruses;Pithoviruses.	589068 bp	Pithoviruses	dsRNA
RD_LD20200821	TRINITY_DN2780_c0_g1_i12	YP_009507248.1	31.034	580	DEFINITION ORF B [Trichoplusia ni TED virus].	ORGANISM Trichoplusia ni TED virus	Viruses;Riboviria;Pararnavirae;Artverviricota;Revtraviricetes;Ortervirales;Metaviridae;Errantivirus.	7510 bp	Metaviridae	ssRNA-RT
RD_LD20200821	TRINITY_DN8205_c0_g1_i1	YP_009001225.1	29.655	580	DEFINITION ABC transporter [Pithovirus sibericum].	ORGANISM Pithovirus sibericum	Viruses;Pithoviruses;Pithovirus.	610033 bp	Pithovirus	dsRNA
RD_LD20201212	TRINITY_DN6350_c0_g1_i1	YP_009001225.1	29.655	580	DEFINITION ABC transporter [Pithovirus sibericum].	ORGANISM Pithovirus sibericum	Viruses;Pithoviruses;Pithovirus.	610033 bp	Pithovirus	dsRNA
NC_YX20210611	TRINITY_DN20001_c0_g2_i1	YP_009507248.1	25.216	579	DEFINITION ORF B [Trichoplusia ni TED virus].	ORGANISM Trichoplusia ni TED virus	Viruses;Riboviria;Pararnavirae;Artverviricota;Revtraviricetes;Ortervirales;Metaviridae;Errantivirus.	7510 bp	Metaviridae	ssRNA-RT
RD_LD20200821	TRINITY_DN16633_c0_g1_i3	YP_009665762.1	31.779	579	DEFINITION 19.5g1 protein [Bracoviriform inaniti].	ORGANISM Bracoviriform inaniti	Viruses;Polydnaviriformidae;Bracoviriform.	19503 bp	Polydnaviriformidae	dsDNA
NC_YX20210611	TRINITY_DN3692_c0_g1_i2	YP_009179379.1	36.788	579	DEFINITION NS3-like protein [Wuhan aphid virus 2].	ORGANISM Wuhan aphid virus 2	Viruses;Riboviria.	2818 bp	Riboviria	RNA virus
NC_LD20210330	TRINITY_DN10867_c0_g1_i4	YP_010778125.1	24.913	578	DEFINITION putative ATP-dependent RNA helicase [Bodo saltans virus].	ORGANISM Bodo saltans virus	Viruses;Varidnaviria;Bamfordvirae;Nucleocytoviricota;Megaviricetes;Imitervirales;Mimiviridae;Klosneuvirinae;Theiavirus;Theiavirussalishense.	1385869 bp	Mimiviridae	dsDNA
NC_LD20210330	TRINITY_DN1188_c0_g1_i1	YP_009173631.1	40.138	578	DEFINITION asparagine synthetase B [Chrysochromulina ericina virus].	ORGANISM Chrysochromulina ericina virus	Viruses;Varidnaviria;Bamfordvirae;Nucleocytoviricota;Megaviricetes;Algavirales;Phycodnaviridae.	473558 bp	Phycodnaviridae	dsDNA
RD_LD20201212	TRINITY_DN14733_c0_g1_i4	YP_009665762.1	31.889	577	DEFINITION 19.5g1 protein [Bracoviriform inaniti].	ORGANISM Bracoviriform inaniti	Viruses;Polydnaviriformidae;Bracoviriform.	19503 bp	Polydnaviriformidae	dsDNA
NC_LD20210330	TRINITY_DN2576_c0_g1_i5	NP_612286.1	28.25	577	DEFINITION putative RNA guanylytransferase [Infectious spleen and kidneynecrosis virus].	ORGANISM Infectious spleen and kidney necrosis virus	Viruses;Varidnaviria;Bamfordvirae;Nucleocytoviricota;Megaviricetes;Pimascovirales;Iridoviridae;Alphairidovirinae;Megalocytivirus.	111362 bp	Iridoviridae	dsDNA
NC_YX20210611	TRINITY_DN24204_c0_g1_i11	YP_010802886.1	41.075	577	DEFINITION GMP synthetase glutamine amidotransferase and ATP pyrophosphatasedomain protein [Fadolivirus algeromassiliense].	ORGANISM Fadolivirus algeromassiliense	Viruses;Varidnaviria;Bamfordvirae;Nucleocytoviricota;Megaviricetes;Imitervirales;Mimiviridae;Klosneuvirinae;Fadolivirus.	1573504 bp	Mimiviridae	dsDNA
NC_YX20210611	TRINITY_DN7652_c0_g1_i6	YP_010803101.1	42.808	577	DEFINITION arginyl-tRNA synthetase [Fadolivirus algeromassiliense].	ORGANISM Fadolivirus algeromassiliense	Viruses;Varidnaviria;Bamfordvirae;Nucleocytoviricota;Megaviricetes;Imitervirales;Mimiviridae;Klosneuvirinae;Fadolivirus.	1573504 bp	Mimiviridae	dsDNA
NC_LD20210330	TRINITY_DN46178_c0_g2_i16	YP_010778125.1	28.993	576	DEFINITION putative ATP-dependent RNA helicase [Bodo saltans virus].	ORGANISM Bodo saltans virus	Viruses;Varidnaviria;Bamfordvirae;Nucleocytoviricota;Megaviricetes;Imitervirales;Mimiviridae;Klosneuvirinae;Theiavirus;Theiavirussalishense.	1385869 bp	Mimiviridae	dsDNA
NC_YX20210611	TRINITY_DN5260_c0_g1_i10	NP_612286.1	27.951	576	DEFINITION putative RNA guanylytransferase [Infectious spleen and kidneynecrosis virus].	ORGANISM Infectious spleen and kidney necrosis virus	Viruses;Varidnaviria;Bamfordvirae;Nucleocytoviricota;Megaviricetes;Pimascovirales;Iridoviridae;Alphairidovirinae;Megalocytivirus.	111362 bp	Iridoviridae	dsDNA
RD_LD20201212	TRINITY_DN17027_c0_g1_i5	YP_010804516.1	25.043	575	DEFINITION VP1 [Bat associated densovirus].	ORGANISM Bat associated densovirus	Viruses;Monodnaviria;Shotokuvirae;Cossaviricota;Quintoviricetes;Piccovirales;Parvoviridae;Densovirinae.	4402 bp	Parvoviridae	ssDNA(+/-)
RD_LD20201212	TRINITY_DN519_c0_g1_i2	YP_009173631.1	40.348	575	DEFINITION asparagine synthetase B [Chrysochromulina ericina virus].	ORGANISM Chrysochromulina ericina virus	Viruses;Varidnaviria;Bamfordvirae;Nucleocytoviricota;Megaviricetes;Algavirales;Phycodnaviridae.	473558 bp	Phycodnaviridae	dsDNA
NC_LD20210330	TRINITY_DN5347_c2_g1_i1	YP_010803136.1	27.652	575	DEFINITION HrpA-like RNA helicase [Fadolivirus algeromassiliense].	ORGANISM Fadolivirus algeromassiliense	Viruses;Varidnaviria;Bamfordvirae;Nucleocytoviricota;Megaviricetes;Imitervirales;Mimiviridae;Klosneuvirinae;Fadolivirus.	1573504 bp	Mimiviridae	dsDNA
NC_YX20210611	TRINITY_DN23113_c0_g2_i1	YP_009665827.1	32.174	575	DEFINITION hypothetical protein CsmBV13.10 [Bracoviriform facetosae].	ORGANISM Bracoviriform facetosae	Viruses;Polydnaviriformidae;Bracoviriform.	104039 bp	Polydnaviriformidae	dsDNA
NC_YX20210611	TRINITY_DN5468_c0_g1_i4	YP_009001498.1	28.522	575	DEFINITION ABC transporter [Alphaentomopoxvirus acuprea].	ORGANISM Alphaentomopoxvirus acuprea	Viruses;Varidnaviria;Bamfordvirae;Nucleocytoviricota;Pokkesviricetes;Chitovirales;Poxviridae;Entomopoxvirinae;Alphaentomopoxvirus.	245717 bp	Poxviridae	dsDNA
RD_LD20200821	TRINITY_DN903_c0_g1_i1	YP_009173631.1	40.696	575	DEFINITION asparagine synthetase B [Chrysochromulina ericina virus].	ORGANISM Chrysochromulina ericina virus	Viruses;Varidnaviria;Bamfordvirae;Nucleocytoviricota;Megaviricetes;Algavirales;Phycodnaviridae.	473558 bp	Phycodnaviridae	dsDNA
NC_YX20210611	TRINITY_DN23492_c0_g2_i1	YP_009001498.1	29.617	574	DEFINITION ABC transporter [Alphaentomopoxvirus acuprea].	ORGANISM Alphaentomopoxvirus acuprea	Viruses;Varidnaviria;Bamfordvirae;Nucleocytoviricota;Pokkesviricetes;Chitovirales;Poxviridae;Entomopoxvirinae;Alphaentomopoxvirus.	245717 bp	Poxviridae	dsDNA
NC_YX20210611	TRINITY_DN40221_c0_g2_i1	YP_009551773.1	35.889	574	DEFINITION vp91 [Esparto virus].	ORGANISM Esparto virus	Viruses;Naldaviricetes;Lefavirales;Nudiviridae;Alphanudivirus;Alphanudivirustertidromelanogasteris.	183261 bp	Nudiviridae	dsDNA
RD_LD20201212	TRINITY_DN4680_c0_g1_i3	YP_009507248.1	31.763	573	DEFINITION ORF B [Trichoplusia ni TED virus].	ORGANISM Trichoplusia ni TED virus	Viruses;Riboviria;Pararnavirae;Artverviricota;Revtraviricetes;Ortervirales;Metaviridae;Errantivirus.	7510 bp	Metaviridae	ssRNA-RT
NC_YX20210611	TRINITY_DN38170_c0_g2_i1	NP_955246.1	30.017	573	DEFINITION CNPV223 ankyrin repeat protein [Canarypox virus].	ORGANISM Canarypox virus	Viruses;Varidnaviria;Bamfordvirae;Nucleocytoviricota;Pokkesviricetes;Chitovirales;Poxviridae;Chordopoxvirinae;Avipoxvirus.	359853 bp	Poxviridae	dsDNA
RD_LD20200821	TRINITY_DN3258_c0_g1_i4	YP_009507248.1	31.937	573	DEFINITION ORF B [Trichoplusia ni TED virus].	ORGANISM Trichoplusia ni TED virus	Viruses;Riboviria;Pararnavirae;Artverviricota;Revtraviricetes;Ortervirales;Metaviridae;Errantivirus.	7510 bp	Metaviridae	ssRNA-RT
RD_LD20201212	TRINITY_DN14123_c0_g1_i1	YP_009329013.1	22.028	572	DEFINITION serine-threonine kinase [Cedratvirus A11].	ORGANISM Cedratvirus A11	Viruses;Pithoviruses.	589068 bp	Pithoviruses	dsRNA
RD_LD20201212	TRINITY_DN2467_c1_g1_i8	YP_010796957.1	39.161	572	DEFINITION PolB [Terrapene box turtle adintovirus].	ORGANISM Terrapene box turtle adintovirus	Viruses;Varidnaviria;Bamfordvirae;Preplasmiviricota;Polintoviricetes;Orthopolintovirales;Adintoviridae;Betadintovirus;Betadintovirusterrapene.	12754 bp	Adintoviridae	dsDNA
RD_LD20201212	TRINITY_DN6004_c0_g1_i1	YP_010779322.1	31.469	572	DEFINITION oxidoreductase [Moumouvirus goulette].	ORGANISM Moumouvirus goulette	Viruses;Varidnaviria;Bamfordvirae;Nucleocytoviricota;Megaviricetes;Imitervirales;Mimiviridae;Megamimivirinae;Moumouvirus;Moumouvirusgoulettemassiliense.	1016844 bp	Mimiviridae	dsDNA
NC_YX20210611	TRINITY_DN17550_c0_g1_i4	YP_009666308.1	28.322	572	DEFINITION Reverse Transcriptase, partial [Cladosporium fulvum T-1 virus].	ORGANISM Cladosporium fulvum T-1 virus	Viruses;Riboviria;Pararnavirae;Artverviricota;Revtraviricetes;Ortervirales;Metaviridae;Metavirus.	7396 bp	Metaviridae	ssRNA-RT
NC_YX20210611	TRINITY_DN7856_c0_g1_i1	YP_009173631.1	39.86	572	DEFINITION asparagine synthetase B [Chrysochromulina ericina virus].	ORGANISM Chrysochromulina ericina virus	Viruses;Varidnaviria;Bamfordvirae;Nucleocytoviricota;Megaviricetes;Algavirales;Phycodnaviridae.	473558 bp	Phycodnaviridae	dsDNA
RD_LD20200821	TRINITY_DN26566_c0_g1_i2	YP_009329013.1	22.028	572	DEFINITION serine-threonine kinase [Cedratvirus A11].	ORGANISM Cedratvirus A11	Viruses;Pithoviruses.	589068 bp	Pithoviruses	dsRNA
RD_LD20201212	TRINITY_DN2880_c0_g4_i4	NP_612286.1	28.546	571	DEFINITION putative RNA guanylytransferase [Infectious spleen and kidneynecrosis virus].	ORGANISM Infectious spleen and kidney necrosis virus	Viruses;Varidnaviria;Bamfordvirae;Nucleocytoviricota;Megaviricetes;Pimascovirales;Iridoviridae;Alphairidovirinae;Megalocytivirus.	111362 bp	Iridoviridae	dsDNA
NC_LD20210330	TRINITY_DN59269_c0_g1_i1	YP_010796961.1	35.902	571	DEFINITION PolB [Mayetiola barley midge adintovirus].	ORGANISM Mayetiola barley midge adintovirus	Viruses;Varidnaviria;Bamfordvirae;Preplasmiviricota;Polintoviricetes;Orthopolintovirales;Adintoviridae;Alphadintovirus;Alphadintovirusmayetiola.	12571 bp	Adintoviridae	dsDNA
NC_LD20210330	TRINITY_DN83298_c0_g1_i1	YP_010796961.1	41.506	571	DEFINITION PolB [Mayetiola barley midge adintovirus].	ORGANISM Mayetiola barley midge adintovirus	Viruses;Varidnaviria;Bamfordvirae;Preplasmiviricota;Polintoviricetes;Orthopolintovirales;Adintoviridae;Alphadintovirus;Alphadintovirusmayetiola.	12571 bp	Adintoviridae	dsDNA
NC_YX20210611	TRINITY_DN1302_c0_g2_i1	YP_010780147.1	26.445	571	DEFINITION putative oxireductase [Tupanvirus deep ocean].	ORGANISM Tupanvirus deep ocean	Viruses;Varidnaviria;Bamfordvirae;Nucleocytoviricota;Megaviricetes;Imitervirales;Mimiviridae;Megamimivirinae;Tupanvirus.	1439508 bp	Mimiviridae	dsDNA
NC_YX20210611	TRINITY_DN3350_c1_g1_i2	YP_010780181.1	29.247	571	DEFINITION hypothetical protein QJ856_gp1184 [Tupanvirus deep ocean].	ORGANISM Tupanvirus deep ocean	Viruses;Varidnaviria;Bamfordvirae;Nucleocytoviricota;Megaviricetes;Imitervirales;Mimiviridae;Megamimivirinae;Tupanvirus.	1439508 bp	Mimiviridae	dsDNA
NC_YX20210611	TRINITY_DN37614_c0_g1_i1	YP_009553464.1	41.681	571	DEFINITION OrNV p74-like protein [Tomelloso virus].	ORGANISM Tomelloso virus	Viruses;Naldaviricetes;Lefavirales;Nudiviridae;Alphanudivirus;Alphanudivirusalterdromelanogasteris.	112307 bp	Nudiviridae	dsDNA
RD_LD20201212	TRINITY_DN71245_c0_g1_i1	YP_009448335.1	25.835	569	DEFINITION Glucose-methanol-choline oxidoreductase [Orpheovirus IHUMI-LCC2].	ORGANISM Orpheovirus IHUMI-LCC2	Viruses;Varidnaviria;Bamfordvirae;Nucleocytoviricota;Megaviricetes;Algavirales;Phycodnaviridae.	1473573 bp	Phycodnaviridae	dsDNA
NC_LD20210330	TRINITY_DN22037_c0_g1_i3	YP_010804297.1	26.889	569	DEFINITION UPF0061 protein [Fadolivirus algeromassiliense].	ORGANISM Fadolivirus algeromassiliense	Viruses;Varidnaviria;Bamfordvirae;Nucleocytoviricota;Megaviricetes;Imitervirales;Mimiviridae;Klosneuvirinae;Fadolivirus.	1573504 bp	Mimiviridae	dsDNA
NC_LD20210330	TRINITY_DN5466_c0_g1_i4	YP_010678918.1	24.605	569	DEFINITION oligopeptidase A [Pseudomonas phage vB_PaeM_PA5oct].	ORGANISM Pseudomonas phage vB_PaeM_PA5oct	Viruses;Duplodnaviria;Heunggongvirae;Uroviricota;Caudoviricetes;Arenbergviridae;Wroclawvirus;WroclawvirusPA5oct.	286783 bp	Arenbergviridae	dsDNA
NC_YX20210611	TRINITY_DN9585_c0_g1_i4	YP_010803532.1	26.538	569	DEFINITION eukaryotic translation elongation factor 2 [Fadolivirusalgeromassiliense].	ORGANISM Fadolivirus algeromassiliense	Viruses;Varidnaviria;Bamfordvirae;Nucleocytoviricota;Megaviricetes;Imitervirales;Mimiviridae;Klosneuvirinae;Fadolivirus.	1573504 bp	Mimiviridae	dsDNA
RD_LD20200821	TRINITY_DN48136_c0_g1_i1	YP_009666308.1	31.634	569	DEFINITION Reverse Transcriptase, partial [Cladosporium fulvum T-1 virus].	ORGANISM Cladosporium fulvum T-1 virus	Viruses;Riboviria;Pararnavirae;Artverviricota;Revtraviricetes;Ortervirales;Metaviridae;Metavirus.	7396 bp	Metaviridae	ssRNA-RT
NC_YX20210611	TRINITY_DN33161_c0_g1_i9	YP_009507248.1	30.986	568	DEFINITION ORF B [Trichoplusia ni TED virus].	ORGANISM Trichoplusia ni TED virus	Viruses;Riboviria;Pararnavirae;Artverviricota;Revtraviricetes;Ortervirales;Metaviridae;Errantivirus.	7510 bp	Metaviridae	ssRNA-RT
NC_LD20210330	TRINITY_DN37620_c0_g1_i26	YP_009481512.1	26.455	567	DEFINITION Carboxylic ester hydrolase [Pandoravirus macleodensis].	ORGANISM Pandoravirus macleodensis	Viruses;Pandoravirus.	1838258 bp	Pandoravirus	dsRNA
RD_LD20201212	TRINITY_DN6004_c1_g1_i6	YP_010779322.1	28.042	567	DEFINITION oxidoreductase [Moumouvirus goulette].	ORGANISM Moumouvirus goulette	Viruses;Varidnaviria;Bamfordvirae;Nucleocytoviricota;Megaviricetes;Imitervirales;Mimiviridae;Megamimivirinae;Moumouvirus;Moumouvirusgoulettemassiliense.	1016844 bp	Mimiviridae	dsDNA
RD_LD20200821	TRINITY_DN13157_c0_g1_i1	YP_009507248.1	31.217	567	DEFINITION ORF B [Trichoplusia ni TED virus].	ORGANISM Trichoplusia ni TED virus	Viruses;Riboviria;Pararnavirae;Artverviricota;Revtraviricetes;Ortervirales;Metaviridae;Errantivirus.	7510 bp	Metaviridae	ssRNA-RT
NC_LD20210330	TRINITY_DN45209_c0_g1_i1	YP_010796957.1	39.753	566	DEFINITION PolB [Terrapene box turtle adintovirus].	ORGANISM Terrapene box turtle adintovirus	Viruses;Varidnaviria;Bamfordvirae;Preplasmiviricota;Polintoviricetes;Orthopolintovirales;Adintoviridae;Betadintovirus;Betadintovirusterrapene.	12754 bp	Adintoviridae	dsDNA
NC_YX20210611	TRINITY_DN2539_c0_g1_i1	YP_010779322.1	26.502	566	DEFINITION oxidoreductase [Moumouvirus goulette].	ORGANISM Moumouvirus goulette	Viruses;Varidnaviria;Bamfordvirae;Nucleocytoviricota;Megaviricetes;Imitervirales;Mimiviridae;Megamimivirinae;Moumouvirus;Moumouvirusgoulettemassiliense.	1016844 bp	Mimiviridae	dsDNA
NC_LD20210330	TRINITY_DN48164_c0_g1_i3	YP_010796961.1	44.956	565	DEFINITION PolB [Mayetiola barley midge adintovirus].	ORGANISM Mayetiola barley midge adintovirus	Viruses;Varidnaviria;Bamfordvirae;Preplasmiviricota;Polintoviricetes;Orthopolintovirales;Adintoviridae;Alphadintovirus;Alphadintovirusmayetiola.	12571 bp	Adintoviridae	dsDNA
NC_YX20210611	TRINITY_DN144242_c0_g1_i1	YP_009507248.1	37.345	565	DEFINITION ORF B [Trichoplusia ni TED virus].	ORGANISM Trichoplusia ni TED virus	Viruses;Riboviria;Pararnavirae;Artverviricota;Revtraviricetes;Ortervirales;Metaviridae;Errantivirus.	7510 bp	Metaviridae	ssRNA-RT
NC_YX20210611	TRINITY_DN20033_c0_g1_i2	YP_010796961.1	43.009	565	DEFINITION PolB [Mayetiola barley midge adintovirus].	ORGANISM Mayetiola barley midge adintovirus	Viruses;Varidnaviria;Bamfordvirae;Preplasmiviricota;Polintoviricetes;Orthopolintovirales;Adintoviridae;Alphadintovirus;Alphadintovirusmayetiola.	12571 bp	Adintoviridae	dsDNA
NC_YX20210611	TRINITY_DN23985_c1_g1_i15	YP_009507248.1	30.442	565	DEFINITION ORF B [Trichoplusia ni TED virus].	ORGANISM Trichoplusia ni TED virus	Viruses;Riboviria;Pararnavirae;Artverviricota;Revtraviricetes;Ortervirales;Metaviridae;Errantivirus.	7510 bp	Metaviridae	ssRNA-RT
RD_LD20201212	TRINITY_DN15892_c0_g1_i2	NP_570296.1	25.532	564	DEFINITION SPV136 kelch-like protein [Swinepox virus].	ORGANISM Swinepox virus	Viruses;Varidnaviria;Bamfordvirae;Nucleocytoviricota;Pokkesviricetes;Chitovirales;Poxviridae;Chordopoxvirinae;Suipoxvirus.	146454 bp	Poxviridae	dsDNA
NC_LD20210330	TRINITY_DN3685_c0_g1_i1	YP_009507248.1	31.028	564	DEFINITION ORF B [Trichoplusia ni TED virus].	ORGANISM Trichoplusia ni TED virus	Viruses;Riboviria;Pararnavirae;Artverviricota;Revtraviricetes;Ortervirales;Metaviridae;Errantivirus.	7510 bp	Metaviridae	ssRNA-RT
NC_YX20210611	TRINITY_DN8568_c0_g1_i2	YP_010796961.1	47.872	564	DEFINITION PolB [Mayetiola barley midge adintovirus].	ORGANISM Mayetiola barley midge adintovirus	Viruses;Varidnaviria;Bamfordvirae;Preplasmiviricota;Polintoviricetes;Orthopolintovirales;Adintoviridae;Alphadintovirus;Alphadintovirusmayetiola.	12571 bp	Adintoviridae	dsDNA
RD_LD20200821	TRINITY_DN79586_c0_g1_i3	NP_570296.1	25.177	564	DEFINITION SPV136 kelch-like protein [Swinepox virus].	ORGANISM Swinepox virus	Viruses;Varidnaviria;Bamfordvirae;Nucleocytoviricota;Pokkesviricetes;Chitovirales;Poxviridae;Chordopoxvirinae;Suipoxvirus.	146454 bp	Poxviridae	dsDNA
NC_YX20210611	TRINITY_DN17268_c0_g1_i5	YP_009611685.1	19.858	564	DEFINITION putative internalin [Agrobacterium phage Atu_ph07].	ORGANISM Agrobacterium phage Atu_ph07	Viruses;Duplodnaviria;Heunggongvirae;Uroviricota;Caudoviricetes;Polybotosvirus;PolybotosvirusAtuph07.	490380 bp	phage	phage
NC_YX20210611	TRINITY_DN31895_c0_g1_i13	NP_046572.1	24.334	563	DEFINITION ABC transporter [Bacillus phage SPBc2].	ORGANISM Bacillus phage SPBc2	Viruses;Duplodnaviria;Heunggongvirae;Uroviricota;Caudoviricetes;Spbetavirus;SpbetavirusSPbeta.	134416 bp	phage	phage
RD_LD20201212	TRINITY_DN15884_c0_g1_i2	YP_003969699.1	26.916	561	DEFINITION putative metalloendopeptidase [Cafeteria roenbergensis virusBV-PW1].	ORGANISM Cafeteria roenbergensis virus BV-PW1	Viruses;Varidnaviria;Bamfordvirae;Nucleocytoviricota;Megaviricetes;Imitervirales;Mimiviridae;Aliimimivirinae;Rheavirus;Rheavirussinusmexicani.	617453 bp	Mimiviridae	dsDNA
NC_LD20210330	TRINITY_DN124412_c0_g1_i2	YP_010803136.1	25.312	561	DEFINITION HrpA-like RNA helicase [Fadolivirus algeromassiliense].	ORGANISM Fadolivirus algeromassiliense	Viruses;Varidnaviria;Bamfordvirae;Nucleocytoviricota;Megaviricetes;Imitervirales;Mimiviridae;Klosneuvirinae;Fadolivirus.	1573504 bp	Mimiviridae	dsDNA
NC_LD20210330	TRINITY_DN30541_c0_g2_i1	YP_009666308.1	28.877	561	DEFINITION Reverse Transcriptase, partial [Cladosporium fulvum T-1 virus].	ORGANISM Cladosporium fulvum T-1 virus	Viruses;Riboviria;Pararnavirae;Artverviricota;Revtraviricetes;Ortervirales;Metaviridae;Metavirus.	7396 bp	Metaviridae	ssRNA-RT
NC_LD20210330	TRINITY_DN57114_c0_g1_i4	YP_009001498.1	30.481	561	DEFINITION ABC transporter [Alphaentomopoxvirus acuprea].	ORGANISM Alphaentomopoxvirus acuprea	Viruses;Varidnaviria;Bamfordvirae;Nucleocytoviricota;Pokkesviricetes;Chitovirales;Poxviridae;Entomopoxvirinae;Alphaentomopoxvirus.	245717 bp	Poxviridae	dsDNA
NC_YX20210611	TRINITY_DN40718_c0_g1_i2	YP_006908759.1	47.772	561	DEFINITION putative ATP-dependent DNA ligase [Abalone herpesvirusVictoria/AUS/2009].	ORGANISM Abalone herpesvirus Victoria/AUS/2009	Viruses;Duplodnaviria;Heunggongvirae;Peploviricota;Herviviricetes;Herpesvirales;Malacoherpesviridae;Aurivirus;Aurivirushaliotidmalaco1.	211518 bp	Malacoherpesviridae	dsDNA
RD_LD20201212	TRINITY_DN6473_c0_g1_i3	YP_010804297.1	28.75	560	DEFINITION UPF0061 protein [Fadolivirus algeromassiliense].	ORGANISM Fadolivirus algeromassiliense	Viruses;Varidnaviria;Bamfordvirae;Nucleocytoviricota;Megaviricetes;Imitervirales;Mimiviridae;Klosneuvirinae;Fadolivirus.	1573504 bp	Mimiviridae	dsDNA
NC_LD20210330	TRINITY_DN18447_c1_g1_i7	NP_073525.1	23.929	560	DEFINITION 140R protein [Yaba-like disease virus].	ORGANISM Yaba-like disease virus	Viruses;Varidnaviria;Bamfordvirae;Nucleocytoviricota;Pokkesviricetes;Chitovirales;Poxviridae;Chordopoxvirinae;Yatapoxvirus;Tanapoxvirus.	144575 bp	Poxviridae	dsDNA
NC_YX20210611	TRINITY_DN24532_c0_g1_i13	YP_010780181.1	28.393	560	DEFINITION hypothetical protein QJ856_gp1184 [Tupanvirus deep ocean].	ORGANISM Tupanvirus deep ocean	Viruses;Varidnaviria;Bamfordvirae;Nucleocytoviricota;Megaviricetes;Imitervirales;Mimiviridae;Megamimivirinae;Tupanvirus.	1439508 bp	Mimiviridae	dsDNA
RD_LD20200821	TRINITY_DN10764_c2_g1_i3	YP_009507248.1	29.464	560	DEFINITION ORF B [Trichoplusia ni TED virus].	ORGANISM Trichoplusia ni TED virus	Viruses;Riboviria;Pararnavirae;Artverviricota;Revtraviricetes;Ortervirales;Metaviridae;Errantivirus.	7510 bp	Metaviridae	ssRNA-RT
RD_LD20200821	TRINITY_DN14578_c0_g1_i3	YP_010804297.1	28.929	560	DEFINITION UPF0061 protein [Fadolivirus algeromassiliense].	ORGANISM Fadolivirus algeromassiliense	Viruses;Varidnaviria;Bamfordvirae;Nucleocytoviricota;Megaviricetes;Imitervirales;Mimiviridae;Klosneuvirinae;Fadolivirus.	1573504 bp	Mimiviridae	dsDNA
RD_LD20200821	TRINITY_DN19021_c1_g2_i1	YP_010778125.1	29.107	560	DEFINITION putative ATP-dependent RNA helicase [Bodo saltans virus].	ORGANISM Bodo saltans virus	Viruses;Varidnaviria;Bamfordvirae;Nucleocytoviricota;Megaviricetes;Imitervirales;Mimiviridae;Klosneuvirinae;Theiavirus;Theiavirussalishense.	1385869 bp	Mimiviridae	dsDNA
NC_YX20210611	TRINITY_DN42051_c0_g1_i1	YP_009666308.1	29.517	559	DEFINITION Reverse Transcriptase, partial [Cladosporium fulvum T-1 virus].	ORGANISM Cladosporium fulvum T-1 virus	Viruses;Riboviria;Pararnavirae;Artverviricota;Revtraviricetes;Ortervirales;Metaviridae;Metavirus.	7396 bp	Metaviridae	ssRNA-RT
NC_YX20210611	TRINITY_DN5054_c0_g1_i12	YP_009507248.1	28.801	559	DEFINITION ORF B [Trichoplusia ni TED virus].	ORGANISM Trichoplusia ni TED virus	Viruses;Riboviria;Pararnavirae;Artverviricota;Revtraviricetes;Ortervirales;Metaviridae;Errantivirus.	7510 bp	Metaviridae	ssRNA-RT
RD_LD20201212	TRINITY_DN141724_c0_g1_i1	YP_009481512.1	25.806	558	DEFINITION Carboxylic ester hydrolase [Pandoravirus macleodensis].	ORGANISM Pandoravirus macleodensis	Viruses;Pandoravirus.	1838258 bp	Pandoravirus	dsRNA
RD_LD20201212	TRINITY_DN10529_c0_g1_i5	YP_010803532.1	27.24	558	DEFINITION eukaryotic translation elongation factor 2 [Fadolivirusalgeromassiliense].	ORGANISM Fadolivirus algeromassiliense	Viruses;Varidnaviria;Bamfordvirae;Nucleocytoviricota;Megaviricetes;Imitervirales;Mimiviridae;Klosneuvirinae;Fadolivirus.	1573504 bp	Mimiviridae	dsDNA
RD_LD20201212	TRINITY_DN22699_c0_g1_i4	YP_009666308.1	25.269	558	DEFINITION Reverse Transcriptase, partial [Cladosporium fulvum T-1 virus].	ORGANISM Cladosporium fulvum T-1 virus	Viruses;Riboviria;Pararnavirae;Artverviricota;Revtraviricetes;Ortervirales;Metaviridae;Metavirus.	7396 bp	Metaviridae	ssRNA-RT
RD_LD20201212	TRINITY_DN7263_c0_g1_i1	YP_010803101.1	44.704	557	DEFINITION arginyl-tRNA synthetase [Fadolivirus algeromassiliense].	ORGANISM Fadolivirus algeromassiliense	Viruses;Varidnaviria;Bamfordvirae;Nucleocytoviricota;Megaviricetes;Imitervirales;Mimiviridae;Klosneuvirinae;Fadolivirus.	1573504 bp	Mimiviridae	dsDNA
NC_LD20210330	TRINITY_DN18676_c0_g1_i7	YP_010803532.1	27.648	557	DEFINITION eukaryotic translation elongation factor 2 [Fadolivirusalgeromassiliense].	ORGANISM Fadolivirus algeromassiliense	Viruses;Varidnaviria;Bamfordvirae;Nucleocytoviricota;Megaviricetes;Imitervirales;Mimiviridae;Klosneuvirinae;Fadolivirus.	1573504 bp	Mimiviridae	dsDNA
NC_YX20210611	TRINITY_DN41137_c0_g1_i1	YP_010796957.1	26.212	557	DEFINITION PolB [Terrapene box turtle adintovirus].	ORGANISM Terrapene box turtle adintovirus	Viruses;Varidnaviria;Bamfordvirae;Preplasmiviricota;Polintoviricetes;Orthopolintovirales;Adintoviridae;Betadintovirus;Betadintovirusterrapene.	12754 bp	Adintoviridae	dsDNA
RD_LD20200821	TRINITY_DN10204_c0_g1_i3	YP_010803101.1	44.704	557	DEFINITION arginyl-tRNA synthetase [Fadolivirus algeromassiliense].	ORGANISM Fadolivirus algeromassiliense	Viruses;Varidnaviria;Bamfordvirae;Nucleocytoviricota;Megaviricetes;Imitervirales;Mimiviridae;Klosneuvirinae;Fadolivirus.	1573504 bp	Mimiviridae	dsDNA
RD_LD20200821	TRINITY_DN2688_c0_g1_i3	YP_010796961.1	49.013	557	DEFINITION PolB [Mayetiola barley midge adintovirus].	ORGANISM Mayetiola barley midge adintovirus	Viruses;Varidnaviria;Bamfordvirae;Preplasmiviricota;Polintoviricetes;Orthopolintovirales;Adintoviridae;Alphadintovirus;Alphadintovirusmayetiola.	12571 bp	Adintoviridae	dsDNA
NC_YX20210611	TRINITY_DN4924_c1_g2_i1	YP_009481108.1	28.777	556	DEFINITION hAT family C-terminal dimerization region domain containing protein[Pandoravirus macleodensis].	ORGANISM Pandoravirus macleodensis	Viruses;Pandoravirus.	1838258 bp	Pandoravirus	dsRNA
RD_LD20201212	TRINITY_DN1300_c0_g1_i1	YP_956849.1	23.381	556	DEFINITION major outer capsid protein [Mal de Rio Cuarto virus].	ORGANISM Mal de Rio Cuarto virus	Viruses;Riboviria;Orthornavirae;Duplornaviricota;Resentoviricetes;Reovirales;Spinareoviridae;Fijivirus.	1798 bp	Spinareoviridae	dsRNA
RD_LD20201212	TRINITY_DN3483_c0_g1_i12	NP_073525.1	25	556	DEFINITION 140R protein [Yaba-like disease virus].	ORGANISM Yaba-like disease virus	Viruses;Varidnaviria;Bamfordvirae;Nucleocytoviricota;Pokkesviricetes;Chitovirales;Poxviridae;Chordopoxvirinae;Yatapoxvirus;Tanapoxvirus.	144575 bp	Poxviridae	dsDNA
NC_LD20210330	TRINITY_DN157486_c0_g1_i2	YP_009666308.1	27.158	556	DEFINITION Reverse Transcriptase, partial [Cladosporium fulvum T-1 virus].	ORGANISM Cladosporium fulvum T-1 virus	Viruses;Riboviria;Pararnavirae;Artverviricota;Revtraviricetes;Ortervirales;Metaviridae;Metavirus.	7396 bp	Metaviridae	ssRNA-RT
NC_LD20210330	TRINITY_DN21509_c0_g1_i2	NP_073525.1	23.561	556	DEFINITION 140R protein [Yaba-like disease virus].	ORGANISM Yaba-like disease virus	Viruses;Varidnaviria;Bamfordvirae;Nucleocytoviricota;Pokkesviricetes;Chitovirales;Poxviridae;Chordopoxvirinae;Yatapoxvirus;Tanapoxvirus.	144575 bp	Poxviridae	dsDNA
NC_YX20210611	TRINITY_DN26453_c0_g1_i1	YP_003969699.1	27.698	556	DEFINITION putative metalloendopeptidase [Cafeteria roenbergensis virusBV-PW1].	ORGANISM Cafeteria roenbergensis virus BV-PW1	Viruses;Varidnaviria;Bamfordvirae;Nucleocytoviricota;Megaviricetes;Imitervirales;Mimiviridae;Aliimimivirinae;Rheavirus;Rheavirussinusmexicani.	617453 bp	Mimiviridae	dsDNA
NC_YX20210611	TRINITY_DN28499_c0_g1_i1	YP_010782370.1	29.317	556	DEFINITION putative ankyrin repeat protein [Tupanvirus soda lake].	ORGANISM Tupanvirus soda lake	Viruses;Varidnaviria;Bamfordvirae;Nucleocytoviricota;Megaviricetes;Imitervirales;Mimiviridae;Megamimivirinae;Tupanvirus.	1516267 bp	Mimiviridae	dsDNA
NC_LD20210330	TRINITY_DN47074_c0_g1_i1	YP_009481553.1	27.207	555	DEFINITION hAT family C-terminal dimerization region domain containing protein[Pandoravirus macleodensis].	ORGANISM Pandoravirus macleodensis	Viruses;Pandoravirus.	1838258 bp	Pandoravirus	dsRNA
NC_LD20210330	TRINITY_DN11564_c0_g1_i1	YP_009329013.1	24.505	555	DEFINITION serine-threonine kinase [Cedratvirus A11].	ORGANISM Cedratvirus A11	Viruses;Pithoviruses.	589068 bp	Pithoviruses	dsRNA
NC_YX20210611	TRINITY_DN20414_c0_g1_i5	NP_052026.1	23.285	554	DEFINITION gp140R [Rabbit fibroma virus].	ORGANISM Rabbit fibroma virus	Viruses;Varidnaviria;Bamfordvirae;Nucleocytoviricota;Pokkesviricetes;Chitovirales;Poxviridae;Chordopoxvirinae;Leporipoxvirus.	159857 bp	Poxviridae	dsDNA
NC_YX20210611	TRINITY_DN29199_c0_g1_i3	YP_009666308.1	26.895	554	DEFINITION Reverse Transcriptase, partial [Cladosporium fulvum T-1 virus].	ORGANISM Cladosporium fulvum T-1 virus	Viruses;Riboviria;Pararnavirae;Artverviricota;Revtraviricetes;Ortervirales;Metaviridae;Metavirus.	7396 bp	Metaviridae	ssRNA-RT
RD_LD20201212	TRINITY_DN9935_c0_g1_i2	YP_009665762.1	32.911	553	DEFINITION 19.5g1 protein [Bracoviriform inaniti].	ORGANISM Bracoviriform inaniti	Viruses;Polydnaviriformidae;Bracoviriform.	19503 bp	Polydnaviriformidae	dsDNA
NC_YX20210611	TRINITY_DN29460_c0_g1_i9	YP_009507718.1	25.316	553	DEFINITION VP1 [Orungo virus].	ORGANISM Orungo virus	Viruses;Riboviria;Orthornavirae;Duplornaviricota;Resentoviricetes;Reovirales;Sedoreoviridae;Orbivirus.	3942 bp	Sedoreoviridae	dsRNA
RD_LD20200821	TRINITY_DN18635_c0_g1_i1	YP_009665762.1	32.911	553	DEFINITION 19.5g1 protein [Bracoviriform inaniti].	ORGANISM Bracoviriform inaniti	Viruses;Polydnaviriformidae;Bracoviriform.	19503 bp	Polydnaviriformidae	dsDNA
RD_LD20200821	TRINITY_DN36473_c0_g1_i1	YP_009507248.1	30.741	553	DEFINITION ORF B [Trichoplusia ni TED virus].	ORGANISM Trichoplusia ni TED virus	Viruses;Riboviria;Pararnavirae;Artverviricota;Revtraviricetes;Ortervirales;Metaviridae;Errantivirus.	7510 bp	Metaviridae	ssRNA-RT
NC_YX20210611	TRINITY_DN1319_c0_g1_i6	YP_009507248.1	39.312	552	DEFINITION ORF B [Trichoplusia ni TED virus].	ORGANISM Trichoplusia ni TED virus	Viruses;Riboviria;Pararnavirae;Artverviricota;Revtraviricetes;Ortervirales;Metaviridae;Errantivirus.	7510 bp	Metaviridae	ssRNA-RT
NC_YX20210611	TRINITY_DN5720_c0_g1_i1	YP_009448335.1	25.181	552	DEFINITION Glucose-methanol-choline oxidoreductase [Orpheovirus IHUMI-LCC2].	ORGANISM Orpheovirus IHUMI-LCC2	Viruses;Varidnaviria;Bamfordvirae;Nucleocytoviricota;Megaviricetes;Algavirales;Phycodnaviridae.	1473573 bp	Phycodnaviridae	dsDNA
RD_LD20200821	TRINITY_DN48382_c0_g1_i1	YP_009507248.1	33.152	552	DEFINITION ORF B [Trichoplusia ni TED virus].	ORGANISM Trichoplusia ni TED virus	Viruses;Riboviria;Pararnavirae;Artverviricota;Revtraviricetes;Ortervirales;Metaviridae;Errantivirus.	7510 bp	Metaviridae	ssRNA-RT
RD_LD20201212	TRINITY_DN3815_c0_g1_i2	YP_010781718.1	35.935	551	DEFINITION ATP binding cassette sub family F [Tupanvirus soda lake].	ORGANISM Tupanvirus soda lake	Viruses;Varidnaviria;Bamfordvirae;Nucleocytoviricota;Megaviricetes;Imitervirales;Mimiviridae;Megamimivirinae;Tupanvirus.	1516267 bp	Mimiviridae	dsDNA
NC_LD20210330	TRINITY_DN18077_c0_g1_i3	YP_010804886.1	31.397	551	DEFINITION replication factor C large subunit [Acanthamoeba castellaniimedusavirus].	ORGANISM Acanthamoeba castellanii medusavirus	Viruses.	362811 bp	unknown	unknown
RD_LD20201212	TRINITY_DN60022_c0_g1_i2	YP_009507248.1	30.727	550	DEFINITION ORF B [Trichoplusia ni TED virus].	ORGANISM Trichoplusia ni TED virus	Viruses;Riboviria;Pararnavirae;Artverviricota;Revtraviricetes;Ortervirales;Metaviridae;Errantivirus.	7510 bp	Metaviridae	ssRNA-RT
NC_LD20210330	TRINITY_DN7536_c0_g1_i1	YP_010780377.1	42.182	550	DEFINITION putative ATP-dependent RNA helicase [Tupanvirus deep ocean].	ORGANISM Tupanvirus deep ocean	Viruses;Varidnaviria;Bamfordvirae;Nucleocytoviricota;Megaviricetes;Imitervirales;Mimiviridae;Megamimivirinae;Tupanvirus.	1439508 bp	Mimiviridae	dsDNA
NC_LD20210330	TRINITY_DN95791_c0_g1_i3	YP_009001498.1	31.273	550	DEFINITION ABC transporter [Alphaentomopoxvirus acuprea].	ORGANISM Alphaentomopoxvirus acuprea	Viruses;Varidnaviria;Bamfordvirae;Nucleocytoviricota;Pokkesviricetes;Chitovirales;Poxviridae;Entomopoxvirinae;Alphaentomopoxvirus.	245717 bp	Poxviridae	dsDNA
NC_YX20210611	TRINITY_DN20003_c0_g1_i1	YP_009046239.1	24.044	549	DEFINITION ankyrin repeat protein [Penguinpox virus].	ORGANISM Penguinpox virus	Viruses;Varidnaviria;Bamfordvirae;Nucleocytoviricota;Pokkesviricetes;Chitovirales;Poxviridae;Chordopoxvirinae;Avipoxvirus.	306862 bp	Poxviridae	dsDNA
NC_YX20210611	TRINITY_DN28499_c0_g1_i1	YP_010782370.1	28.597	549	DEFINITION putative ankyrin repeat protein [Tupanvirus soda lake].	ORGANISM Tupanvirus soda lake	Viruses;Varidnaviria;Bamfordvirae;Nucleocytoviricota;Megaviricetes;Imitervirales;Mimiviridae;Megamimivirinae;Tupanvirus.	1516267 bp	Mimiviridae	dsDNA
NC_YX20210611	TRINITY_DN5430_c0_g1_i11	YP_009507248.1	32.117	548	DEFINITION ORF B [Trichoplusia ni TED virus].	ORGANISM Trichoplusia ni TED virus	Viruses;Riboviria;Pararnavirae;Artverviricota;Revtraviricetes;Ortervirales;Metaviridae;Errantivirus.	7510 bp	Metaviridae	ssRNA-RT
RD_LD20201212	TRINITY_DN1986_c0_g1_i14	YP_010796961.1	35.466	547	DEFINITION PolB [Mayetiola barley midge adintovirus].	ORGANISM Mayetiola barley midge adintovirus	Viruses;Varidnaviria;Bamfordvirae;Preplasmiviricota;Polintoviricetes;Orthopolintovirales;Adintoviridae;Alphadintovirus;Alphadintovirusmayetiola.	12571 bp	Adintoviridae	dsDNA
NC_LD20210330	TRINITY_DN2410_c0_g1_i4	YP_010781461.1	21.572	547	DEFINITION aminopeptidase M1-like [Tupanvirus soda lake].	ORGANISM Tupanvirus soda lake	Viruses;Varidnaviria;Bamfordvirae;Nucleocytoviricota;Megaviricetes;Imitervirales;Mimiviridae;Megamimivirinae;Tupanvirus.	1516267 bp	Mimiviridae	dsDNA
NC_LD20210330	TRINITY_DN3849_c0_g1_i1	NP_073525.1	25.594	547	DEFINITION 140R protein [Yaba-like disease virus].	ORGANISM Yaba-like disease virus	Viruses;Varidnaviria;Bamfordvirae;Nucleocytoviricota;Pokkesviricetes;Chitovirales;Poxviridae;Chordopoxvirinae;Yatapoxvirus;Tanapoxvirus.	144575 bp	Poxviridae	dsDNA
NC_LD20210330	TRINITY_DN7940_c0_g1_i4	NP_570296.1	26.508	547	DEFINITION SPV136 kelch-like protein [Swinepox virus].	ORGANISM Swinepox virus	Viruses;Varidnaviria;Bamfordvirae;Nucleocytoviricota;Pokkesviricetes;Chitovirales;Poxviridae;Chordopoxvirinae;Suipoxvirus.	146454 bp	Poxviridae	dsDNA
NC_LD20210330	TRINITY_DN7952_c0_g1_i1	YP_009507248.1	31.993	547	DEFINITION ORF B [Trichoplusia ni TED virus].	ORGANISM Trichoplusia ni TED virus	Viruses;Riboviria;Pararnavirae;Artverviricota;Revtraviricetes;Ortervirales;Metaviridae;Errantivirus.	7510 bp	Metaviridae	ssRNA-RT
NC_YX20210611	TRINITY_DN16187_c0_g1_i12	NP_570296.1	25.594	547	DEFINITION SPV136 kelch-like protein [Swinepox virus].	ORGANISM Swinepox virus	Viruses;Varidnaviria;Bamfordvirae;Nucleocytoviricota;Pokkesviricetes;Chitovirales;Poxviridae;Chordopoxvirinae;Suipoxvirus.	146454 bp	Poxviridae	dsDNA
NC_YX20210611	TRINITY_DN30051_c0_g1_i10	NP_073525.1	26.325	547	DEFINITION 140R protein [Yaba-like disease virus].	ORGANISM Yaba-like disease virus	Viruses;Varidnaviria;Bamfordvirae;Nucleocytoviricota;Pokkesviricetes;Chitovirales;Poxviridae;Chordopoxvirinae;Yatapoxvirus;Tanapoxvirus.	144575 bp	Poxviridae	dsDNA
NC_YX20210611	TRINITY_DN31826_c0_g1_i1	NP_073525.1	25.777	547	DEFINITION 140R protein [Yaba-like disease virus].	ORGANISM Yaba-like disease virus	Viruses;Varidnaviria;Bamfordvirae;Nucleocytoviricota;Pokkesviricetes;Chitovirales;Poxviridae;Chordopoxvirinae;Yatapoxvirus;Tanapoxvirus.	144575 bp	Poxviridae	dsDNA
NC_YX20210611	TRINITY_DN5155_c2_g1_i1	YP_010779185.1	32.541	547	DEFINITION repeat protein [Moumouvirus goulette].	ORGANISM Moumouvirus goulette	Viruses;Varidnaviria;Bamfordvirae;Nucleocytoviricota;Megaviricetes;Imitervirales;Mimiviridae;Megamimivirinae;Moumouvirus;Moumouvirusgoulettemassiliense.	1016844 bp	Mimiviridae	dsDNA
NC_LD20210330	TRINITY_DN2225_c0_g1_i3	YP_002225104.1	23.81	546	DEFINITION RNA-binding protein [Mycobacterium phage Myrna].	ORGANISM Mycobacterium phage Myrna	Viruses;Duplodnaviria;Heunggongvirae;Uroviricota;Caudoviricetes;Ceeclamvirinae;Myrnavirus;Myrnavirusmyrna.	164602 bp	phage	phage
RD_LD20201212	TRINITY_DN5005_c0_g1_i1	YP_009336677.1	35.714	546	DEFINITION RdRp [Hubei virga-like virus 16].	ORGANISM Hubei virga-like virus 16	Viruses;Riboviria.	13549 bp	Riboviria	RNA virus
RD_LD20201212	TRINITY_DN7737_c0_g1_i12	YP_009507248.1	30.952	546	DEFINITION ORF B [Trichoplusia ni TED virus].	ORGANISM Trichoplusia ni TED virus	Viruses;Riboviria;Pararnavirae;Artverviricota;Revtraviricetes;Ortervirales;Metaviridae;Errantivirus.	7510 bp	Metaviridae	ssRNA-RT
RD_LD20201212	TRINITY_DN90701_c0_g1_i1	YP_009665827.1	31.319	546	DEFINITION hypothetical protein CsmBV13.10 [Bracoviriform facetosae].	ORGANISM Bracoviriform facetosae	Viruses;Polydnaviriformidae;Bracoviriform.	104039 bp	Polydnaviriformidae	dsDNA
NC_LD20210330	TRINITY_DN17687_c1_g1_i2	YP_009666308.1	23.993	546	DEFINITION Reverse Transcriptase, partial [Cladosporium fulvum T-1 virus].	ORGANISM Cladosporium fulvum T-1 virus	Viruses;Riboviria;Pararnavirae;Artverviricota;Revtraviricetes;Ortervirales;Metaviridae;Metavirus.	7396 bp	Metaviridae	ssRNA-RT
NC_LD20210330	TRINITY_DN2452_c0_g1_i9	NP_848354.1	23.077	546	DEFINITION global transactivator [Choristoneura fumiferana multiplenucleopolyhedrovirus].	ORGANISM Choristoneura fumiferana multiple nucleopolyhedrovirus	Viruses;Naldaviricetes;Lefavirales;Baculoviridae;Alphabaculovirus;Alphabaculoviruschofumiferanae.	129593 bp	Baculoviridae	dsDNA
NC_YX20210611	TRINITY_DN8025_c0_g1_i1	YP_010781461.1	21.429	546	DEFINITION aminopeptidase M1-like [Tupanvirus soda lake].	ORGANISM Tupanvirus soda lake	Viruses;Varidnaviria;Bamfordvirae;Nucleocytoviricota;Megaviricetes;Imitervirales;Mimiviridae;Megamimivirinae;Tupanvirus.	1516267 bp	Mimiviridae	dsDNA
NC_LD20210330	TRINITY_DN2452_c0_g2_i1	YP_008992197.1	23.67	545	DEFINITION gta [Choristoneura murinana nucleopolyhedrovirus].	ORGANISM Choristoneura murinana nucleopolyhedrovirus	Viruses;Naldaviricetes;Lefavirales;Baculoviridae;Alphabaculovirus;Alphabaculoviruschomurinanae.	124688 bp	Baculoviridae	dsDNA
NC_LD20210330	TRINITY_DN69490_c0_g1_i2	YP_009666308.1	32.477	545	DEFINITION Reverse Transcriptase, partial [Cladosporium fulvum T-1 virus].	ORGANISM Cladosporium fulvum T-1 virus	Viruses;Riboviria;Pararnavirae;Artverviricota;Revtraviricetes;Ortervirales;Metaviridae;Metavirus.	7396 bp	Metaviridae	ssRNA-RT
NC_YX20210611	TRINITY_DN2011_c0_g1_i1	YP_009507248.1	30.826	545	DEFINITION ORF B [Trichoplusia ni TED virus].	ORGANISM Trichoplusia ni TED virus	Viruses;Riboviria;Pararnavirae;Artverviricota;Revtraviricetes;Ortervirales;Metaviridae;Errantivirus.	7510 bp	Metaviridae	ssRNA-RT
NC_YX20210611	TRINITY_DN5029_c0_g1_i1	YP_009845790.1	22.569	545	DEFINITION chaperonin groEL [Vibrio phage VAP7].	ORGANISM Vibrio phage VAP7	Viruses;Duplodnaviria;Heunggongvirae;Uroviricota;Caudoviricetes;Ackermannviridae;Vapseptimavirus;VapseptimavirusVAP7.	144685 bp	Ackermannviridae	dsDNA
RD_LD20201212	TRINITY_DN2335_c0_g1_i1	YP_002225104.1	24.449	544	DEFINITION RNA-binding protein [Mycobacterium phage Myrna].	ORGANISM Mycobacterium phage Myrna	Viruses;Duplodnaviria;Heunggongvirae;Uroviricota;Caudoviricetes;Ceeclamvirinae;Myrnavirus;Myrnavirusmyrna.	164602 bp	phage	phage
NC_LD20210330	TRINITY_DN213906_c0_g1_i1	NP_848354.1	25.551	544	DEFINITION global transactivator [Choristoneura fumiferana multiplenucleopolyhedrovirus].	ORGANISM Choristoneura fumiferana multiple nucleopolyhedrovirus	Viruses;Naldaviricetes;Lefavirales;Baculoviridae;Alphabaculovirus;Alphabaculoviruschofumiferanae.	129593 bp	Baculoviridae	dsDNA
NC_YX20210611	TRINITY_DN10861_c0_g1_i3	NP_073525.1	22.794	544	DEFINITION 140R protein [Yaba-like disease virus].	ORGANISM Yaba-like disease virus	Viruses;Varidnaviria;Bamfordvirae;Nucleocytoviricota;Pokkesviricetes;Chitovirales;Poxviridae;Chordopoxvirinae;Yatapoxvirus;Tanapoxvirus.	144575 bp	Poxviridae	dsDNA
RD_LD20200821	TRINITY_DN3764_c0_g1_i1	YP_002225104.1	24.816	544	DEFINITION RNA-binding protein [Mycobacterium phage Myrna].	ORGANISM Mycobacterium phage Myrna	Viruses;Duplodnaviria;Heunggongvirae;Uroviricota;Caudoviricetes;Ceeclamvirinae;Myrnavirus;Myrnavirusmyrna.	164602 bp	phage	phage
RD_LD20201212	TRINITY_DN5767_c0_g1_i6	YP_010796961.1	48.987	543	DEFINITION PolB [Mayetiola barley midge adintovirus].	ORGANISM Mayetiola barley midge adintovirus	Viruses;Varidnaviria;Bamfordvirae;Preplasmiviricota;Polintoviricetes;Orthopolintovirales;Adintoviridae;Alphadintovirus;Alphadintovirusmayetiola.	12571 bp	Adintoviridae	dsDNA
RD_LD20201212	TRINITY_DN7819_c0_g1_i1	YP_009001498.1	28.913	543	DEFINITION ABC transporter [Alphaentomopoxvirus acuprea].	ORGANISM Alphaentomopoxvirus acuprea	Viruses;Varidnaviria;Bamfordvirae;Nucleocytoviricota;Pokkesviricetes;Chitovirales;Poxviridae;Entomopoxvirinae;Alphaentomopoxvirus.	245717 bp	Poxviridae	dsDNA
RD_LD20201212	TRINITY_DN8832_c0_g1_i10	YP_004956816.1	31.308	543	DEFINITION orf68 gene product [Helicoverpa zea nudivirus 2].	ORGANISM Helicoverpa zea nudivirus 2	Viruses;Naldaviricetes;Lefavirales;Nudiviridae;Betanudivirus;Betanudivirushezeae.	231621 bp	Nudiviridae	dsDNA
NC_LD20210330	TRINITY_DN13531_c1_g1_i1	YP_009507248.1	29.834	543	DEFINITION ORF B [Trichoplusia ni TED virus].	ORGANISM Trichoplusia ni TED virus	Viruses;Riboviria;Pararnavirae;Artverviricota;Revtraviricetes;Ortervirales;Metaviridae;Errantivirus.	7510 bp	Metaviridae	ssRNA-RT
NC_YX20210611	TRINITY_DN5150_c0_g1_i1	YP_010841596.1	30.571	543	DEFINITION collagen 7 [Cotonvirus japonicus].	ORGANISM Cotonvirus japonicus	Viruses;Varidnaviria;Bamfordvirae;Nucleocytoviricota;Megaviricetes;Imitervirales;Mimiviridae;Megamimivirinae;Cotonvirus;Cotonvirusjaponicum.	1476527 bp	Mimiviridae	dsDNA
RD_LD20201212	TRINITY_DN3400_c0_g1_i7	YP_009482408.1	23.247	542	DEFINITION hAT family C-terminal dimerization region domain containing protein[Pandoravirus neocaledonia].	ORGANISM Pandoravirus neocaledonia	Viruses;Pandoravirus.	2003191 bp	Pandoravirus	dsRNA
NC_LD20210330	TRINITY_DN10298_c0_g2_i1	NP_073525.1	24.723	542	DEFINITION 140R protein [Yaba-like disease virus].	ORGANISM Yaba-like disease virus	Viruses;Varidnaviria;Bamfordvirae;Nucleocytoviricota;Pokkesviricetes;Chitovirales;Poxviridae;Chordopoxvirinae;Yatapoxvirus;Tanapoxvirus.	144575 bp	Poxviridae	dsDNA
NC_LD20210330	TRINITY_DN9313_c0_g2_i4	YP_010796957.1	38.93	542	DEFINITION PolB [Terrapene box turtle adintovirus].	ORGANISM Terrapene box turtle adintovirus	Viruses;Varidnaviria;Bamfordvirae;Preplasmiviricota;Polintoviricetes;Orthopolintovirales;Adintoviridae;Betadintovirus;Betadintovirusterrapene.	12754 bp	Adintoviridae	dsDNA
NC_YX20210611	TRINITY_DN311_c0_g1_i1	YP_009329013.1	23.432	542	DEFINITION serine-threonine kinase [Cedratvirus A11].	ORGANISM Cedratvirus A11	Viruses;Pithoviruses.	589068 bp	Pithoviruses	dsRNA
NC_YX20210611	TRINITY_DN32280_c0_g1_i11	YP_010678918.1	25.277	542	DEFINITION oligopeptidase A [Pseudomonas phage vB_PaeM_PA5oct].	ORGANISM Pseudomonas phage vB_PaeM_PA5oct	Viruses;Duplodnaviria;Heunggongvirae;Uroviricota;Caudoviricetes;Arenbergviridae;Wroclawvirus;WroclawvirusPA5oct.	286783 bp	Arenbergviridae	dsDNA
RD_LD20200821	TRINITY_DN2892_c0_g1_i5	YP_009482408.1	23.247	542	DEFINITION hAT family C-terminal dimerization region domain containing protein[Pandoravirus neocaledonia].	ORGANISM Pandoravirus neocaledonia	Viruses;Pandoravirus.	2003191 bp	Pandoravirus	dsRNA
NC_LD20210330	TRINITY_DN4685_c0_g1_i1	YP_004061438.1	51.661	542	DEFINITION hypothetical protein BpV1_008c [Bathycoccus sp. RCC1105 virusBpV1].	ORGANISM Bathycoccus sp. RCC1105 virus BpV1	Viruses;Varidnaviria;Bamfordvirae;Nucleocytoviricota;Megaviricetes;Algavirales;Phycodnaviridae;Prasinovirus;Bathycoccussp.RCC1105virusBpV.	198519 bp	Phycodnaviridae	dsDNA
RD_LD20201212	TRINITY_DN13675_c0_g2_i2	YP_009507248.1	32.532	541	DEFINITION ORF B [Trichoplusia ni TED virus].	ORGANISM Trichoplusia ni TED virus	Viruses;Riboviria;Pararnavirae;Artverviricota;Revtraviricetes;Ortervirales;Metaviridae;Errantivirus.	7510 bp	Metaviridae	ssRNA-RT
NC_LD20210330	TRINITY_DN105108_c0_g1_i4	NP_073525.1	22.921	541	DEFINITION 140R protein [Yaba-like disease virus].	ORGANISM Yaba-like disease virus	Viruses;Varidnaviria;Bamfordvirae;Nucleocytoviricota;Pokkesviricetes;Chitovirales;Poxviridae;Chordopoxvirinae;Yatapoxvirus;Tanapoxvirus.	144575 bp	Poxviridae	dsDNA
NC_LD20210330	TRINITY_DN1541_c0_g1_i10	YP_009507248.1	30.499	541	DEFINITION ORF B [Trichoplusia ni TED virus].	ORGANISM Trichoplusia ni TED virus	Viruses;Riboviria;Pararnavirae;Artverviricota;Revtraviricetes;Ortervirales;Metaviridae;Errantivirus.	7510 bp	Metaviridae	ssRNA-RT
NC_LD20210330	TRINITY_DN2346_c0_g1_i1	YP_010803136.1	23.66	541	DEFINITION HrpA-like RNA helicase [Fadolivirus algeromassiliense].	ORGANISM Fadolivirus algeromassiliense	Viruses;Varidnaviria;Bamfordvirae;Nucleocytoviricota;Megaviricetes;Imitervirales;Mimiviridae;Klosneuvirinae;Fadolivirus.	1573504 bp	Mimiviridae	dsDNA
NC_YX20210611	TRINITY_DN11434_c0_g1_i10	YP_010778819.1	29.02	541	DEFINITION dynamin-like protein [Bodo saltans virus].	ORGANISM Bodo saltans virus	Viruses;Varidnaviria;Bamfordvirae;Nucleocytoviricota;Megaviricetes;Imitervirales;Mimiviridae;Klosneuvirinae;Theiavirus;Theiavirussalishense.	1385869 bp	Mimiviridae	dsDNA
RD_LD20200821	TRINITY_DN8765_c0_g1_i1	YP_009507248.1	31.423	541	DEFINITION ORF B [Trichoplusia ni TED virus].	ORGANISM Trichoplusia ni TED virus	Viruses;Riboviria;Pararnavirae;Artverviricota;Revtraviricetes;Ortervirales;Metaviridae;Errantivirus.	7510 bp	Metaviridae	ssRNA-RT
RD_LD20201212	TRINITY_DN12429_c0_g1_i4	YP_009507248.1	30.926	540	DEFINITION ORF B [Trichoplusia ni TED virus].	ORGANISM Trichoplusia ni TED virus	Viruses;Riboviria;Pararnavirae;Artverviricota;Revtraviricetes;Ortervirales;Metaviridae;Errantivirus.	7510 bp	Metaviridae	ssRNA-RT
RD_LD20201212	TRINITY_DN21507_c0_g1_i1	YP_009665827.1	34.815	540	DEFINITION hypothetical protein CsmBV13.10 [Bracoviriform facetosae].	ORGANISM Bracoviriform facetosae	Viruses;Polydnaviriformidae;Bracoviriform.	104039 bp	Polydnaviriformidae	dsDNA
RD_LD20201212	TRINITY_DN47124_c0_g1_i1	YP_009665827.1	33.889	540	DEFINITION hypothetical protein CsmBV13.10 [Bracoviriform facetosae].	ORGANISM Bracoviriform facetosae	Viruses;Polydnaviriformidae;Bracoviriform.	104039 bp	Polydnaviriformidae	dsDNA
NC_LD20210330	TRINITY_DN100569_c0_g1_i2	YP_009665827.1	33.333	540	DEFINITION hypothetical protein CsmBV13.10 [Bracoviriform facetosae].	ORGANISM Bracoviriform facetosae	Viruses;Polydnaviriformidae;Bracoviriform.	104039 bp	Polydnaviriformidae	dsDNA
NC_LD20210330	TRINITY_DN55140_c1_g1_i3	YP_009666308.1	26.481	540	DEFINITION Reverse Transcriptase, partial [Cladosporium fulvum T-1 virus].	ORGANISM Cladosporium fulvum T-1 virus	Viruses;Riboviria;Pararnavirae;Artverviricota;Revtraviricetes;Ortervirales;Metaviridae;Metavirus.	7396 bp	Metaviridae	ssRNA-RT
RD_LD20200821	TRINITY_DN170173_c0_g1_i1	YP_009665827.1	34.815	540	DEFINITION hypothetical protein CsmBV13.10 [Bracoviriform facetosae].	ORGANISM Bracoviriform facetosae	Viruses;Polydnaviriformidae;Bracoviriform.	104039 bp	Polydnaviriformidae	dsDNA
RD_LD20201212	TRINITY_DN425_c1_g1_i7	YP_009507248.1	31.725	539	DEFINITION ORF B [Trichoplusia ni TED virus].	ORGANISM Trichoplusia ni TED virus	Viruses;Riboviria;Pararnavirae;Artverviricota;Revtraviricetes;Ortervirales;Metaviridae;Errantivirus.	7510 bp	Metaviridae	ssRNA-RT
NC_LD20210330	TRINITY_DN17953_c0_g2_i3	YP_009666308.1	25.046	539	DEFINITION Reverse Transcriptase, partial [Cladosporium fulvum T-1 virus].	ORGANISM Cladosporium fulvum T-1 virus	Viruses;Riboviria;Pararnavirae;Artverviricota;Revtraviricetes;Ortervirales;Metaviridae;Metavirus.	7396 bp	Metaviridae	ssRNA-RT
NC_YX20210611	TRINITY_DN27302_c0_g1_i7	YP_009507248.1	30.612	539	DEFINITION ORF B [Trichoplusia ni TED virus].	ORGANISM Trichoplusia ni TED virus	Viruses;Riboviria;Pararnavirae;Artverviricota;Revtraviricetes;Ortervirales;Metaviridae;Errantivirus.	7510 bp	Metaviridae	ssRNA-RT
RD_LD20200821	TRINITY_DN14780_c1_g1_i3	YP_009507248.1	32.653	539	DEFINITION ORF B [Trichoplusia ni TED virus].	ORGANISM Trichoplusia ni TED virus	Viruses;Riboviria;Pararnavirae;Artverviricota;Revtraviricetes;Ortervirales;Metaviridae;Errantivirus.	7510 bp	Metaviridae	ssRNA-RT
RD_LD20200821	TRINITY_DN14780_c1_g3_i3	YP_009507248.1	32.653	539	DEFINITION ORF B [Trichoplusia ni TED virus].	ORGANISM Trichoplusia ni TED virus	Viruses;Riboviria;Pararnavirae;Artverviricota;Revtraviricetes;Ortervirales;Metaviridae;Errantivirus.	7510 bp	Metaviridae	ssRNA-RT
RD_LD20200821	TRINITY_DN2888_c0_g1_i6	YP_009507248.1	31.911	539	DEFINITION ORF B [Trichoplusia ni TED virus].	ORGANISM Trichoplusia ni TED virus	Viruses;Riboviria;Pararnavirae;Artverviricota;Revtraviricetes;Ortervirales;Metaviridae;Errantivirus.	7510 bp	Metaviridae	ssRNA-RT
NC_YX20210611	TRINITY_DN26496_c0_g1_i1	YP_010789745.1	51.763	539	DEFINITION heat shock 70 kDa protein-like protein [Moumouvirus australiensis].	ORGANISM Moumouvirus australiensis	Viruses;Varidnaviria;Bamfordvirae;Nucleocytoviricota;Megaviricetes;Imitervirales;Mimiviridae;Megamimivirinae;Moumouvirus;Moumouvirusaustraliense.	1098002 bp	Mimiviridae	dsDNA
RD_LD20201212	TRINITY_DN3552_c0_g1_i2	NP_073525.1	25.093	538	DEFINITION 140R protein [Yaba-like disease virus].	ORGANISM Yaba-like disease virus	Viruses;Varidnaviria;Bamfordvirae;Nucleocytoviricota;Pokkesviricetes;Chitovirales;Poxviridae;Chordopoxvirinae;Yatapoxvirus;Tanapoxvirus.	144575 bp	Poxviridae	dsDNA
NC_LD20210330	TRINITY_DN28259_c0_g2_i1	YP_009001498.1	31.784	538	DEFINITION ABC transporter [Alphaentomopoxvirus acuprea].	ORGANISM Alphaentomopoxvirus acuprea	Viruses;Varidnaviria;Bamfordvirae;Nucleocytoviricota;Pokkesviricetes;Chitovirales;Poxviridae;Entomopoxvirinae;Alphaentomopoxvirus.	245717 bp	Poxviridae	dsDNA
NC_LD20210330	TRINITY_DN28376_c0_g1_i1	NP_073525.1	25.465	538	DEFINITION 140R protein [Yaba-like disease virus].	ORGANISM Yaba-like disease virus	Viruses;Varidnaviria;Bamfordvirae;Nucleocytoviricota;Pokkesviricetes;Chitovirales;Poxviridae;Chordopoxvirinae;Yatapoxvirus;Tanapoxvirus.	144575 bp	Poxviridae	dsDNA
NC_YX20210611	TRINITY_DN117595_c0_g1_i1	YP_003986736.1	28.81	538	DEFINITION collagen-like protein 4 [Acanthamoeba polyphaga mimivirus].	ORGANISM Acanthamoeba polyphaga mimivirus	Viruses;Varidnaviria;Bamfordvirae;Nucleocytoviricota;Megaviricetes;Imitervirales;Mimiviridae;Megamimivirinae;Mimivirus;Mimivirusbradfordmassiliense.	1181549 bp	Mimiviridae	dsDNA
NC_YX20210611	TRINITY_DN157804_c0_g1_i1	YP_009665827.1	32.714	538	DEFINITION hypothetical protein CsmBV13.10 [Bracoviriform facetosae].	ORGANISM Bracoviriform facetosae	Viruses;Polydnaviriformidae;Bracoviriform.	104039 bp	Polydnaviriformidae	dsDNA
NC_YX20210611	TRINITY_DN27555_c0_g1_i1	YP_008378458.1	26.58	538	DEFINITION GTA [Choristoneura rosaceana nucleopolyhedrovirus].	ORGANISM Choristoneura rosaceana nucleopolyhedrovirus	Viruses;Naldaviricetes;Lefavirales;Baculoviridae;Alphabaculovirus;Alphabaculoviruschorosaceanae.	129052 bp	Baculoviridae	dsDNA
NC_YX20210611	TRINITY_DN5009_c0_g1_i2	NP_073525.1	25.093	538	DEFINITION 140R protein [Yaba-like disease virus].	ORGANISM Yaba-like disease virus	Viruses;Varidnaviria;Bamfordvirae;Nucleocytoviricota;Pokkesviricetes;Chitovirales;Poxviridae;Chordopoxvirinae;Yatapoxvirus;Tanapoxvirus.	144575 bp	Poxviridae	dsDNA
RD_LD20200821	TRINITY_DN18219_c0_g1_i2	YP_009507248.1	31.041	538	DEFINITION ORF B [Trichoplusia ni TED virus].	ORGANISM Trichoplusia ni TED virus	Viruses;Riboviria;Pararnavirae;Artverviricota;Revtraviricetes;Ortervirales;Metaviridae;Errantivirus.	7510 bp	Metaviridae	ssRNA-RT
RD_LD20201212	TRINITY_DN2337_c0_g1_i1	YP_009481553.1	25.326	537	DEFINITION hAT family C-terminal dimerization region domain containing protein[Pandoravirus macleodensis].	ORGANISM Pandoravirus macleodensis	Viruses;Pandoravirus.	1838258 bp	Pandoravirus	dsRNA
NC_LD20210330	TRINITY_DN7120_c0_g1_i9	YP_009482408.1	23.464	537	DEFINITION hAT family C-terminal dimerization region domain containing protein[Pandoravirus neocaledonia].	ORGANISM Pandoravirus neocaledonia	Viruses;Pandoravirus.	2003191 bp	Pandoravirus	dsRNA
NC_LD20210330	TRINITY_DN21703_c0_g1_i3	YP_010780181.1	27.002	537	DEFINITION hypothetical protein QJ856_gp1184 [Tupanvirus deep ocean].	ORGANISM Tupanvirus deep ocean	Viruses;Varidnaviria;Bamfordvirae;Nucleocytoviricota;Megaviricetes;Imitervirales;Mimiviridae;Megamimivirinae;Tupanvirus.	1439508 bp	Mimiviridae	dsDNA
NC_YX20210611	TRINITY_DN16808_c0_g1_i7	NP_073525.1	24.767	537	DEFINITION 140R protein [Yaba-like disease virus].	ORGANISM Yaba-like disease virus	Viruses;Varidnaviria;Bamfordvirae;Nucleocytoviricota;Pokkesviricetes;Chitovirales;Poxviridae;Chordopoxvirinae;Yatapoxvirus;Tanapoxvirus.	144575 bp	Poxviridae	dsDNA
RD_LD20200821	TRINITY_DN55681_c0_g1_i2	YP_009481553.1	25.14	537	DEFINITION hAT family C-terminal dimerization region domain containing protein[Pandoravirus macleodensis].	ORGANISM Pandoravirus macleodensis	Viruses;Pandoravirus.	1838258 bp	Pandoravirus	dsRNA
RD_LD20201212	TRINITY_DN60660_c0_g2_i1	YP_008219063.1	30.97	536	DEFINITION 249 kDa protein [Burdock mottle virus].	ORGANISM Burdock mottle virus	Viruses;Riboviria;Orthornavirae;Kitrinoviricota;Alsuviricetes;Hepelivirales;Benyviridae;Benyvirus.	7038 bp	Benyviridae	ssRNA(+)
NC_LD20210330	TRINITY_DN17543_c0_g1_i1	YP_009666308.1	29.104	536	DEFINITION Reverse Transcriptase, partial [Cladosporium fulvum T-1 virus].	ORGANISM Cladosporium fulvum T-1 virus	Viruses;Riboviria;Pararnavirae;Artverviricota;Revtraviricetes;Ortervirales;Metaviridae;Metavirus.	7396 bp	Metaviridae	ssRNA-RT
NC_LD20210330	TRINITY_DN2651_c0_g1_i10	YP_009325865.1	22.388	536	DEFINITION ATPase [Only Syngen Nebraska virus 5].	ORGANISM Only Syngen Nebraska virus 5	Viruses;Varidnaviria;Bamfordvirae;Nucleocytoviricota;Megaviricetes;Algavirales;Phycodnaviridae;Chlorovirus.	327147 bp	Phycodnaviridae	dsDNA
NC_LD20210330	TRINITY_DN42780_c1_g1_i1	NP_570750.1	29.104	536	DEFINITION DNA polymerase [Macacine gammaherpesvirus 5].	ORGANISM Macacine gammaherpesvirus 5	Viruses;Duplodnaviria;Heunggongvirae;Peploviricota;Herviviricetes;Herpesvirales;Orthoherpesviridae;Gammaherpesvirinae;Rhadinovirus;Rhadinovirusmacacinegamma5.	133719 bp	Orthoherpesviridae	dsDNA
NC_YX20210611	TRINITY_DN32656_c1_g1_i1	YP_010781422.1	27.425	536	DEFINITION glucose-methanol-choline oxidoreductase [Tupanvirus soda lake].	ORGANISM Tupanvirus soda lake	Viruses;Varidnaviria;Bamfordvirae;Nucleocytoviricota;Megaviricetes;Imitervirales;Mimiviridae;Megamimivirinae;Tupanvirus.	1516267 bp	Mimiviridae	dsDNA
NC_YX20210611	TRINITY_DN37608_c0_g1_i2	YP_010796957.1	36.194	536	DEFINITION PolB [Terrapene box turtle adintovirus].	ORGANISM Terrapene box turtle adintovirus	Viruses;Varidnaviria;Bamfordvirae;Preplasmiviricota;Polintoviricetes;Orthopolintovirales;Adintoviridae;Betadintovirus;Betadintovirusterrapene.	12754 bp	Adintoviridae	dsDNA
NC_YX20210611	TRINITY_DN9672_c0_g1_i1	YP_009666308.1	29.291	536	DEFINITION Reverse Transcriptase, partial [Cladosporium fulvum T-1 virus].	ORGANISM Cladosporium fulvum T-1 virus	Viruses;Riboviria;Pararnavirae;Artverviricota;Revtraviricetes;Ortervirales;Metaviridae;Metavirus.	7396 bp	Metaviridae	ssRNA-RT
NC_LD20210330	TRINITY_DN42155_c0_g1_i1	NP_835691.1	32.523	535	DEFINITION DNA helicase [Rhodothermus phage RM378].	ORGANISM Rhodothermus phage RM378	Viruses;Duplodnaviria;Heunggongvirae;Uroviricota;Caudoviricetes.	129908 bp	phage	phage
NC_YX20210611	TRINITY_DN8217_c0_g1_i1	YP_009483690.1	26.355	535	DEFINITION Carboxylic ester hydrolase [Pandoravirus quercus].	ORGANISM Pandoravirus quercus	Viruses;Pandoravirus.	2077288 bp	Pandoravirus	dsRNA
RD_LD20201212	TRINITY_DN24691_c0_g1_i1	YP_009666308.1	27.103	535	DEFINITION Reverse Transcriptase, partial [Cladosporium fulvum T-1 virus].	ORGANISM Cladosporium fulvum T-1 virus	Viruses;Riboviria;Pararnavirae;Artverviricota;Revtraviricetes;Ortervirales;Metaviridae;Metavirus.	7396 bp	Metaviridae	ssRNA-RT
NC_YX20210611	TRINITY_DN17284_c0_g1_i8	NP_848354.1	26.168	535	DEFINITION global transactivator [Choristoneura fumiferana multiplenucleopolyhedrovirus].	ORGANISM Choristoneura fumiferana multiple nucleopolyhedrovirus	Viruses;Naldaviricetes;Lefavirales;Baculoviridae;Alphabaculovirus;Alphabaculoviruschofumiferanae.	129593 bp	Baculoviridae	dsDNA
NC_YX20210611	TRINITY_DN49284_c0_g1_i1	YP_009665827.1	34.766	535	DEFINITION hypothetical protein CsmBV13.10 [Bracoviriform facetosae].	ORGANISM Bracoviriform facetosae	Viruses;Polydnaviriformidae;Bracoviriform.	104039 bp	Polydnaviriformidae	dsDNA
NC_YX20210611	TRINITY_DN75287_c0_g1_i3	YP_010804156.1	41.682	535	DEFINITION DNA helicase ATP-dependent recq type [Fadolivirusalgeromassiliense].	ORGANISM Fadolivirus algeromassiliense	Viruses;Varidnaviria;Bamfordvirae;Nucleocytoviricota;Megaviricetes;Imitervirales;Mimiviridae;Klosneuvirinae;Fadolivirus.	1573504 bp	Mimiviridae	dsDNA
RD_LD20200821	TRINITY_DN11268_c2_g1_i1	YP_010796961.1	42.056	535	DEFINITION PolB [Mayetiola barley midge adintovirus].	ORGANISM Mayetiola barley midge adintovirus	Viruses;Varidnaviria;Bamfordvirae;Preplasmiviricota;Polintoviricetes;Orthopolintovirales;Adintoviridae;Alphadintovirus;Alphadintovirusmayetiola.	12571 bp	Adintoviridae	dsDNA
NC_YX20210611	TRINITY_DN9415_c0_g1_i1	YP_009482408.1	22.846	534	DEFINITION hAT family C-terminal dimerization region domain containing protein[Pandoravirus neocaledonia].	ORGANISM Pandoravirus neocaledonia	Viruses;Pandoravirus.	2003191 bp	Pandoravirus	dsRNA
RD_LD20201212	TRINITY_DN125087_c0_g1_i1	YP_009665827.1	30.15	534	DEFINITION hypothetical protein CsmBV13.10 [Bracoviriform facetosae].	ORGANISM Bracoviriform facetosae	Viruses;Polydnaviriformidae;Bracoviriform.	104039 bp	Polydnaviriformidae	dsDNA
NC_YX20210611	TRINITY_DN4957_c0_g1_i4	YP_010788465.1	28.277	534	DEFINITION collagen-like protein [Megavirus baoshan].	ORGANISM Megavirus baoshan	Viruses;Varidnaviria;Bamfordvirae;Nucleocytoviricota;Megaviricetes;Imitervirales;Mimiviridae;Megamimivirinae;Megavirus;Megavirusbaoshanense.	1224839 bp	Mimiviridae	dsDNA
RD_LD20200821	TRINITY_DN29233_c0_g1_i4	YP_009666308.1	27.528	534	DEFINITION Reverse Transcriptase, partial [Cladosporium fulvum T-1 virus].	ORGANISM Cladosporium fulvum T-1 virus	Viruses;Riboviria;Pararnavirae;Artverviricota;Revtraviricetes;Ortervirales;Metaviridae;Metavirus.	7396 bp	Metaviridae	ssRNA-RT
NC_LD20210330	TRINITY_DN14504_c0_g3_i3	YP_009507248.1	39.024	533	DEFINITION ORF B [Trichoplusia ni TED virus].	ORGANISM Trichoplusia ni TED virus	Viruses;Riboviria;Pararnavirae;Artverviricota;Revtraviricetes;Ortervirales;Metaviridae;Errantivirus.	7510 bp	Metaviridae	ssRNA-RT
NC_YX20210611	TRINITY_DN61988_c0_g1_i1	YP_009665827.1	30.206	533	DEFINITION hypothetical protein CsmBV13.10 [Bracoviriform facetosae].	ORGANISM Bracoviriform facetosae	Viruses;Polydnaviriformidae;Bracoviriform.	104039 bp	Polydnaviriformidae	dsDNA
RD_LD20201212	TRINITY_DN29_c0_g1_i2	YP_009483690.1	26.128	532	DEFINITION Carboxylic ester hydrolase [Pandoravirus quercus].	ORGANISM Pandoravirus quercus	Viruses;Pandoravirus.	2077288 bp	Pandoravirus	dsRNA
RD_LD20201212	TRINITY_DN8898_c1_g1_i1	YP_009666308.1	31.391	532	DEFINITION Reverse Transcriptase, partial [Cladosporium fulvum T-1 virus].	ORGANISM Cladosporium fulvum T-1 virus	Viruses;Riboviria;Pararnavirae;Artverviricota;Revtraviricetes;Ortervirales;Metaviridae;Metavirus.	7396 bp	Metaviridae	ssRNA-RT
NC_LD20210330	TRINITY_DN10180_c0_g1_i3	YP_010803610.1	26.692	532	DEFINITION deoxyribodipyrimidine photolyase [Fadolivirus algeromassiliense].	ORGANISM Fadolivirus algeromassiliense	Viruses;Varidnaviria;Bamfordvirae;Nucleocytoviricota;Megaviricetes;Imitervirales;Mimiviridae;Klosneuvirinae;Fadolivirus.	1573504 bp	Mimiviridae	dsDNA
NC_LD20210330	TRINITY_DN53003_c0_g1_i2	YP_009507248.1	36.466	532	DEFINITION ORF B [Trichoplusia ni TED virus].	ORGANISM Trichoplusia ni TED virus	Viruses;Riboviria;Pararnavirae;Artverviricota;Revtraviricetes;Ortervirales;Metaviridae;Errantivirus.	7510 bp	Metaviridae	ssRNA-RT
NC_YX20210611	TRINITY_DN22377_c0_g1_i6	YP_010778125.1	25.376	532	DEFINITION putative ATP-dependent RNA helicase [Bodo saltans virus].	ORGANISM Bodo saltans virus	Viruses;Varidnaviria;Bamfordvirae;Nucleocytoviricota;Megaviricetes;Imitervirales;Mimiviridae;Klosneuvirinae;Theiavirus;Theiavirussalishense.	1385869 bp	Mimiviridae	dsDNA
NC_YX20210611	TRINITY_DN28874_c1_g1_i2	YP_009507248.1	32.331	532	DEFINITION ORF B [Trichoplusia ni TED virus].	ORGANISM Trichoplusia ni TED virus	Viruses;Riboviria;Pararnavirae;Artverviricota;Revtraviricetes;Ortervirales;Metaviridae;Errantivirus.	7510 bp	Metaviridae	ssRNA-RT
NC_YX20210611	TRINITY_DN5155_c2_g1_i1	YP_010779185.1	32.519	532	DEFINITION repeat protein [Moumouvirus goulette].	ORGANISM Moumouvirus goulette	Viruses;Varidnaviria;Bamfordvirae;Nucleocytoviricota;Megaviricetes;Imitervirales;Mimiviridae;Megamimivirinae;Moumouvirus;Moumouvirusgoulettemassiliense.	1016844 bp	Mimiviridae	dsDNA
NC_YX20210611	TRINITY_DN52290_c0_g1_i1	YP_009551722.1	22.368	532	DEFINITION putative gp28-like protein [Esparto virus].	ORGANISM Esparto virus	Viruses;Naldaviricetes;Lefavirales;Nudiviridae;Alphanudivirus;Alphanudivirustertidromelanogasteris.	183261 bp	Nudiviridae	dsDNA
NC_YX20210611	TRINITY_DN6113_c0_g2_i2	YP_009325872.1	25.188	532	DEFINITION Ser/Thr protein phosphatase 6 regulatory ankyrin repeat subunit Blike [Only Syngen Nebraska virus 5].	ORGANISM Only Syngen Nebraska virus 5	Viruses;Varidnaviria;Bamfordvirae;Nucleocytoviricota;Megaviricetes;Algavirales;Phycodnaviridae;Chlorovirus.	327147 bp	Phycodnaviridae	dsDNA
NC_YX20210611	TRINITY_DN7307_c0_g1_i6	YP_010778819.1	29.887	532	DEFINITION dynamin-like protein [Bodo saltans virus].	ORGANISM Bodo saltans virus	Viruses;Varidnaviria;Bamfordvirae;Nucleocytoviricota;Megaviricetes;Imitervirales;Mimiviridae;Klosneuvirinae;Theiavirus;Theiavirussalishense.	1385869 bp	Mimiviridae	dsDNA
RD_LD20201212	TRINITY_DN70418_c0_g1_i2	YP_010796961.1	45.574	531	DEFINITION PolB [Mayetiola barley midge adintovirus].	ORGANISM Mayetiola barley midge adintovirus	Viruses;Varidnaviria;Bamfordvirae;Preplasmiviricota;Polintoviricetes;Orthopolintovirales;Adintoviridae;Alphadintovirus;Alphadintovirusmayetiola.	12571 bp	Adintoviridae	dsDNA
RD_LD20200821	TRINITY_DN13908_c0_g1_i1	YP_009666308.1	27.872	531	DEFINITION Reverse Transcriptase, partial [Cladosporium fulvum T-1 virus].	ORGANISM Cladosporium fulvum T-1 virus	Viruses;Riboviria;Pararnavirae;Artverviricota;Revtraviricetes;Ortervirales;Metaviridae;Metavirus.	7396 bp	Metaviridae	ssRNA-RT
NC_YX20210611	TRINITY_DN93450_c0_g1_i1	YP_010841253.1	32.203	531	DEFINITION putative ankyrin repeat protein [Cotonvirus japonicus].	ORGANISM Cotonvirus japonicus	Viruses;Varidnaviria;Bamfordvirae;Nucleocytoviricota;Megaviricetes;Imitervirales;Mimiviridae;Megamimivirinae;Cotonvirus;Cotonvirusjaponicum.	1476527 bp	Mimiviridae	dsDNA
NC_LD20210330	TRINITY_DN57_c0_g1_i1	YP_009483690.1	29.811	530	DEFINITION Carboxylic ester hydrolase [Pandoravirus quercus].	ORGANISM Pandoravirus quercus	Viruses;Pandoravirus.	2077288 bp	Pandoravirus	dsRNA
RD_LD20201212	TRINITY_DN3740_c0_g1_i8	NP_203208.1	25.283	530	DEFINITION GTA [Epiphyas postvittana nucleopolyhedrovirus].	ORGANISM Epiphyas postvittana nucleopolyhedrovirus	Viruses;Naldaviricetes;Lefavirales;Baculoviridae;Alphabaculovirus;Alphabaculoviruseppostvittanae.	118584 bp	Baculoviridae	dsDNA
RD_LD20201212	TRINITY_DN595_c0_g1_i1	YP_249764.1	25.283	530	DEFINITION hypothetical protein [Fiji disease virus].	ORGANISM Fiji disease virus	Viruses;Riboviria;Orthornavirae;Duplornaviricota;Resentoviricetes;Reovirales;Spinareoviridae;Fijivirus.	1959 bp	Spinareoviridae	dsRNA
NC_LD20210330	TRINITY_DN54837_c0_g1_i4	NP_848354.1	26.226	530	DEFINITION global transactivator [Choristoneura fumiferana multiplenucleopolyhedrovirus].	ORGANISM Choristoneura fumiferana multiple nucleopolyhedrovirus	Viruses;Naldaviricetes;Lefavirales;Baculoviridae;Alphabaculovirus;Alphabaculoviruschofumiferanae.	129593 bp	Baculoviridae	dsDNA
NC_YX20210611	TRINITY_DN17049_c0_g1_i3	YP_009507248.1	33.019	530	DEFINITION ORF B [Trichoplusia ni TED virus].	ORGANISM Trichoplusia ni TED virus	Viruses;Riboviria;Pararnavirae;Artverviricota;Revtraviricetes;Ortervirales;Metaviridae;Errantivirus.	7510 bp	Metaviridae	ssRNA-RT
NC_YX20210611	TRINITY_DN6252_c0_g1_i8	YP_010778819.1	27.358	530	DEFINITION dynamin-like protein [Bodo saltans virus].	ORGANISM Bodo saltans virus	Viruses;Varidnaviria;Bamfordvirae;Nucleocytoviricota;Megaviricetes;Imitervirales;Mimiviridae;Klosneuvirinae;Theiavirus;Theiavirussalishense.	1385869 bp	Mimiviridae	dsDNA
NC_YX20210611	TRINITY_DN65518_c0_g1_i1	YP_010780309.1	23.774	530	DEFINITION NcpA [Tupanvirus deep ocean].	ORGANISM Tupanvirus deep ocean	Viruses;Varidnaviria;Bamfordvirae;Nucleocytoviricota;Megaviricetes;Imitervirales;Mimiviridae;Megamimivirinae;Tupanvirus.	1439508 bp	Mimiviridae	dsDNA
NC_YX20210611	TRINITY_DN7540_c1_g1_i1	YP_009665762.1	33.396	530	DEFINITION 19.5g1 protein [Bracoviriform inaniti].	ORGANISM Bracoviriform inaniti	Viruses;Polydnaviriformidae;Bracoviriform.	19503 bp	Polydnaviriformidae	dsDNA
RD_LD20200821	TRINITY_DN12938_c0_g1_i3	NP_203208.1	25.283	530	DEFINITION GTA [Epiphyas postvittana nucleopolyhedrovirus].	ORGANISM Epiphyas postvittana nucleopolyhedrovirus	Viruses;Naldaviricetes;Lefavirales;Baculoviridae;Alphabaculovirus;Alphabaculoviruseppostvittanae.	118584 bp	Baculoviridae	dsDNA
RD_LD20200821	TRINITY_DN6175_c0_g1_i7	YP_010781461.1	21.132	530	DEFINITION aminopeptidase M1-like [Tupanvirus soda lake].	ORGANISM Tupanvirus soda lake	Viruses;Varidnaviria;Bamfordvirae;Nucleocytoviricota;Megaviricetes;Imitervirales;Mimiviridae;Megamimivirinae;Tupanvirus.	1516267 bp	Mimiviridae	dsDNA
NC_LD20210330	TRINITY_DN2227_c0_g1_i2	YP_009481512.1	26.843	529	DEFINITION Carboxylic ester hydrolase [Pandoravirus macleodensis].	ORGANISM Pandoravirus macleodensis	Viruses;Pandoravirus.	1838258 bp	Pandoravirus	dsRNA
RD_LD20201212	TRINITY_DN21013_c0_g1_i3	YP_009507248.1	32.136	529	DEFINITION ORF B [Trichoplusia ni TED virus].	ORGANISM Trichoplusia ni TED virus	Viruses;Riboviria;Pararnavirae;Artverviricota;Revtraviricetes;Ortervirales;Metaviridae;Errantivirus.	7510 bp	Metaviridae	ssRNA-RT
RD_LD20201212	TRINITY_DN71315_c0_g1_i10	YP_009507248.1	29.868	529	DEFINITION ORF B [Trichoplusia ni TED virus].	ORGANISM Trichoplusia ni TED virus	Viruses;Riboviria;Pararnavirae;Artverviricota;Revtraviricetes;Ortervirales;Metaviridae;Errantivirus.	7510 bp	Metaviridae	ssRNA-RT
NC_LD20210330	TRINITY_DN17384_c1_g1_i10	YP_009325851.1	41.021	529	DEFINITION CTP synthetase [Only Syngen Nebraska virus 5].	ORGANISM Only Syngen Nebraska virus 5	Viruses;Varidnaviria;Bamfordvirae;Nucleocytoviricota;Megaviricetes;Algavirales;Phycodnaviridae;Chlorovirus.	327147 bp	Phycodnaviridae	dsDNA
NC_LD20210330	TRINITY_DN5999_c0_g1_i1	YP_010796575.1	27.599	529	DEFINITION EGT [Mythimna unipuncta nucleopolyhedrovirus].	ORGANISM Mythimna unipuncta nucleopolyhedrovirus	Viruses;Naldaviricetes;Lefavirales;Baculoviridae;Alphabaculovirus.	156647 bp	Baculoviridae	dsDNA
NC_YX20210611	TRINITY_DN23273_c1_g2_i1	YP_010778819.1	29.679	529	DEFINITION dynamin-like protein [Bodo saltans virus].	ORGANISM Bodo saltans virus	Viruses;Varidnaviria;Bamfordvirae;Nucleocytoviricota;Megaviricetes;Imitervirales;Mimiviridae;Klosneuvirinae;Theiavirus;Theiavirussalishense.	1385869 bp	Mimiviridae	dsDNA
NC_YX20210611	TRINITY_DN53253_c0_g1_i1	YP_009665827.1	33.648	529	DEFINITION hypothetical protein CsmBV13.10 [Bracoviriform facetosae].	ORGANISM Bracoviriform facetosae	Viruses;Polydnaviriformidae;Bracoviriform.	104039 bp	Polydnaviriformidae	dsDNA
RD_LD20200821	TRINITY_DN3628_c0_g1_i4	YP_009507248.1	32.136	529	DEFINITION ORF B [Trichoplusia ni TED virus].	ORGANISM Trichoplusia ni TED virus	Viruses;Riboviria;Pararnavirae;Artverviricota;Revtraviricetes;Ortervirales;Metaviridae;Errantivirus.	7510 bp	Metaviridae	ssRNA-RT
NC_LD20210330	TRINITY_DN11535_c0_g1_i3	YP_010796957.1	24.432	528	DEFINITION PolB [Terrapene box turtle adintovirus].	ORGANISM Terrapene box turtle adintovirus	Viruses;Varidnaviria;Bamfordvirae;Preplasmiviricota;Polintoviricetes;Orthopolintovirales;Adintoviridae;Betadintovirus;Betadintovirusterrapene.	12754 bp	Adintoviridae	dsDNA
NC_LD20210330	TRINITY_DN1793_c8_g1_i1	YP_009507248.1	39.205	528	DEFINITION ORF B [Trichoplusia ni TED virus].	ORGANISM Trichoplusia ni TED virus	Viruses;Riboviria;Pararnavirae;Artverviricota;Revtraviricetes;Ortervirales;Metaviridae;Errantivirus.	7510 bp	Metaviridae	ssRNA-RT
NC_LD20210330	TRINITY_DN48297_c0_g1_i1	YP_009507248.1	32.008	528	DEFINITION ORF B [Trichoplusia ni TED virus].	ORGANISM Trichoplusia ni TED virus	Viruses;Riboviria;Pararnavirae;Artverviricota;Revtraviricetes;Ortervirales;Metaviridae;Errantivirus.	7510 bp	Metaviridae	ssRNA-RT
NC_YX20210611	TRINITY_DN10466_c0_g1_i1	YP_010804160.1	25.379	528	DEFINITION long-chain fatty acid CoA synthetase [Fadolivirusalgeromassiliense].	ORGANISM Fadolivirus algeromassiliense	Viruses;Varidnaviria;Bamfordvirae;Nucleocytoviricota;Megaviricetes;Imitervirales;Mimiviridae;Klosneuvirinae;Fadolivirus.	1573504 bp	Mimiviridae	dsDNA
NC_YX20210611	TRINITY_DN44552_c0_g1_i1	NP_073525.1	25	528	DEFINITION 140R protein [Yaba-like disease virus].	ORGANISM Yaba-like disease virus	Viruses;Varidnaviria;Bamfordvirae;Nucleocytoviricota;Pokkesviricetes;Chitovirales;Poxviridae;Chordopoxvirinae;Yatapoxvirus;Tanapoxvirus.	144575 bp	Poxviridae	dsDNA
NC_LD20210330	TRINITY_DN214705_c0_g1_i1	YP_010114486.1	42.424	528	DEFINITION chaperonin groEL [Flavobacterium phage vB_FspM_immuto_2-6A].	ORGANISM Flavobacterium phage vB_FspM_immuto_2-6A	Viruses;Duplodnaviria;Heunggongvirae;Uroviricota;Caudoviricetes;Immutovirus;Immutovirusimmuto.	160410 bp	phage	phage
NC_YX20210611	TRINITY_DN1916_c0_g1_i30	YP_009483690.1	26.376	527	DEFINITION Carboxylic ester hydrolase [Pandoravirus quercus].	ORGANISM Pandoravirus quercus	Viruses;Pandoravirus.	2077288 bp	Pandoravirus	dsRNA
RD_LD20201212	TRINITY_DN1556_c0_g1_i1	YP_010804160.1	23.719	527	DEFINITION long-chain fatty acid CoA synthetase [Fadolivirusalgeromassiliense].	ORGANISM Fadolivirus algeromassiliense	Viruses;Varidnaviria;Bamfordvirae;Nucleocytoviricota;Megaviricetes;Imitervirales;Mimiviridae;Klosneuvirinae;Fadolivirus.	1573504 bp	Mimiviridae	dsDNA
RD_LD20201212	TRINITY_DN27704_c0_g1_i4	YP_009329013.1	21.822	527	DEFINITION serine-threonine kinase [Cedratvirus A11].	ORGANISM Cedratvirus A11	Viruses;Pithoviruses.	589068 bp	Pithoviruses	dsRNA
NC_LD20210330	TRINITY_DN3534_c0_g2_i2	YP_010804160.1	24.288	527	DEFINITION long-chain fatty acid CoA synthetase [Fadolivirusalgeromassiliense].	ORGANISM Fadolivirus algeromassiliense	Viruses;Varidnaviria;Bamfordvirae;Nucleocytoviricota;Megaviricetes;Imitervirales;Mimiviridae;Klosneuvirinae;Fadolivirus.	1573504 bp	Mimiviridae	dsDNA
NC_YX20210611	TRINITY_DN43910_c0_g1_i1	YP_009507248.1	29.981	527	DEFINITION ORF B [Trichoplusia ni TED virus].	ORGANISM Trichoplusia ni TED virus	Viruses;Riboviria;Pararnavirae;Artverviricota;Revtraviricetes;Ortervirales;Metaviridae;Errantivirus.	7510 bp	Metaviridae	ssRNA-RT
NC_YX20210611	TRINITY_DN5835_c0_g1_i1	YP_010804160.1	25.237	527	DEFINITION long-chain fatty acid CoA synthetase [Fadolivirusalgeromassiliense].	ORGANISM Fadolivirus algeromassiliense	Viruses;Varidnaviria;Bamfordvirae;Nucleocytoviricota;Megaviricetes;Imitervirales;Mimiviridae;Klosneuvirinae;Fadolivirus.	1573504 bp	Mimiviridae	dsDNA
NC_YX20210611	TRINITY_DN9787_c1_g1_i1	YP_008378458.1	23.529	527	DEFINITION GTA [Choristoneura rosaceana nucleopolyhedrovirus].	ORGANISM Choristoneura rosaceana nucleopolyhedrovirus	Viruses;Naldaviricetes;Lefavirales;Baculoviridae;Alphabaculovirus;Alphabaculoviruschorosaceanae.	129052 bp	Baculoviridae	dsDNA
RD_LD20200821	TRINITY_DN39235_c0_g1_i9	YP_010804160.1	23.719	527	DEFINITION long-chain fatty acid CoA synthetase [Fadolivirusalgeromassiliense].	ORGANISM Fadolivirus algeromassiliense	Viruses;Varidnaviria;Bamfordvirae;Nucleocytoviricota;Megaviricetes;Imitervirales;Mimiviridae;Klosneuvirinae;Fadolivirus.	1573504 bp	Mimiviridae	dsDNA
RD_LD20201212	TRINITY_DN9185_c1_g1_i4	YP_009611685.1	20.114	527	DEFINITION putative internalin [Agrobacterium phage Atu_ph07].	ORGANISM Agrobacterium phage Atu_ph07	Viruses;Duplodnaviria;Heunggongvirae;Uroviricota;Caudoviricetes;Polybotosvirus;PolybotosvirusAtuph07.	490380 bp	phage	phage
NC_YX20210611	TRINITY_DN192934_c0_g1_i1	YP_010114486.1	42.125	527	DEFINITION chaperonin groEL [Flavobacterium phage vB_FspM_immuto_2-6A].	ORGANISM Flavobacterium phage vB_FspM_immuto_2-6A	Viruses;Duplodnaviria;Heunggongvirae;Uroviricota;Caudoviricetes;Immutovirus;Immutovirusimmuto.	160410 bp	phage	phage
NC_YX20210611	TRINITY_DN20405_c0_g1_i10	YP_009015580.1	38.783	526	DEFINITION gp277 [Bacillus phage G].	ORGANISM Bacillus phage G	Viruses;Duplodnaviria;Heunggongvirae;Uroviricota;Caudoviricetes;Donellivirus;Donellivirusgee.	497513 bp	phage	phage
NC_LD20210330	TRINITY_DN69546_c0_g1_i1	YP_009329013.1	22.624	526	DEFINITION serine-threonine kinase [Cedratvirus A11].	ORGANISM Cedratvirus A11	Viruses;Pithoviruses.	589068 bp	Pithoviruses	dsRNA
RD_LD20200821	TRINITY_DN8957_c0_g2_i1	YP_009329013.1	21.483	526	DEFINITION serine-threonine kinase [Cedratvirus A11].	ORGANISM Cedratvirus A11	Viruses;Pithoviruses.	589068 bp	Pithoviruses	dsRNA
RD_LD20200821	TRINITY_DN8957_c0_g4_i3	YP_009329013.1	21.483	526	DEFINITION serine-threonine kinase [Cedratvirus A11].	ORGANISM Cedratvirus A11	Viruses;Pithoviruses.	589068 bp	Pithoviruses	dsRNA
NC_LD20210330	TRINITY_DN501_c0_g1_i10	YP_009483690.1	27.429	525	DEFINITION Carboxylic ester hydrolase [Pandoravirus quercus].	ORGANISM Pandoravirus quercus	Viruses;Pandoravirus.	2077288 bp	Pandoravirus	dsRNA
RD_LD20201212	TRINITY_DN10785_c0_g1_i2	YP_009177124.1	22.667	525	DEFINITION ankyrin repeat family protein [Turkeypox virus].	ORGANISM Turkeypox virus	Viruses;Varidnaviria;Bamfordvirae;Nucleocytoviricota;Pokkesviricetes;Chitovirales;Poxviridae;Chordopoxvirinae;Avipoxvirus.	188534 bp	Poxviridae	dsDNA
RD_LD20201212	TRINITY_DN27559_c0_g1_i5	YP_009507248.1	30.476	525	DEFINITION ORF B [Trichoplusia ni TED virus].	ORGANISM Trichoplusia ni TED virus	Viruses;Riboviria;Pararnavirae;Artverviricota;Revtraviricetes;Ortervirales;Metaviridae;Errantivirus.	7510 bp	Metaviridae	ssRNA-RT
NC_LD20210330	TRINITY_DN16640_c0_g1_i2	YP_009507248.1	44.381	525	DEFINITION ORF B [Trichoplusia ni TED virus].	ORGANISM Trichoplusia ni TED virus	Viruses;Riboviria;Pararnavirae;Artverviricota;Revtraviricetes;Ortervirales;Metaviridae;Errantivirus.	7510 bp	Metaviridae	ssRNA-RT
NC_LD20210330	TRINITY_DN20804_c0_g1_i14	YP_009507248.1	29.143	525	DEFINITION ORF B [Trichoplusia ni TED virus].	ORGANISM Trichoplusia ni TED virus	Viruses;Riboviria;Pararnavirae;Artverviricota;Revtraviricetes;Ortervirales;Metaviridae;Errantivirus.	7510 bp	Metaviridae	ssRNA-RT
NC_YX20210611	TRINITY_DN8778_c0_g2_i3	YP_009507248.1	29.905	525	DEFINITION ORF B [Trichoplusia ni TED virus].	ORGANISM Trichoplusia ni TED virus	Viruses;Riboviria;Pararnavirae;Artverviricota;Revtraviricetes;Ortervirales;Metaviridae;Errantivirus.	7510 bp	Metaviridae	ssRNA-RT
NC_YX20210611	TRINITY_DN9273_c0_g1_i6	NP_690489.1	32	525	DEFINITION matrix metalloproteinase [Heliothis zea nudivirus].	ORGANISM Heliothis zea nudivirus	Viruses;Naldaviricetes;Lefavirales;Nudiviridae;Betanudivirus;Betanudivirushezeae.	228089 bp	Nudiviridae	dsDNA
RD_LD20200821	TRINITY_DN1964_c0_g1_i11	YP_010803136.1	27.81	525	DEFINITION HrpA-like RNA helicase [Fadolivirus algeromassiliense].	ORGANISM Fadolivirus algeromassiliense	Viruses;Varidnaviria;Bamfordvirae;Nucleocytoviricota;Megaviricetes;Imitervirales;Mimiviridae;Klosneuvirinae;Fadolivirus.	1573504 bp	Mimiviridae	dsDNA
NC_YX20210611	TRINITY_DN27411_c0_g1_i1	YP_009481512.1	28.053	524	DEFINITION Carboxylic ester hydrolase [Pandoravirus macleodensis].	ORGANISM Pandoravirus macleodensis	Viruses;Pandoravirus.	1838258 bp	Pandoravirus	dsRNA
RD_LD20201212	TRINITY_DN124561_c0_g1_i1	YP_009665827.1	34.733	524	DEFINITION hypothetical protein CsmBV13.10 [Bracoviriform facetosae].	ORGANISM Bracoviriform facetosae	Viruses;Polydnaviriformidae;Bracoviriform.	104039 bp	Polydnaviriformidae	dsDNA
RD_LD20201212	TRINITY_DN2122_c0_g1_i1	YP_007250452.1	24.046	524	DEFINITION gta protein [Thysanoplusia orichalcea nucleopolyhedrovirus].	ORGANISM Thysanoplusia orichalcea nucleopolyhedrovirus	Viruses;Naldaviricetes;Lefavirales;Baculoviridae;Alphabaculovirus;Alphabaculovirusthorichlaceae.	132978 bp	Baculoviridae	dsDNA
NC_LD20210330	TRINITY_DN112753_c1_g1_i1	YP_010778125.1	29.198	524	DEFINITION putative ATP-dependent RNA helicase [Bodo saltans virus].	ORGANISM Bodo saltans virus	Viruses;Varidnaviria;Bamfordvirae;Nucleocytoviricota;Megaviricetes;Imitervirales;Mimiviridae;Klosneuvirinae;Theiavirus;Theiavirussalishense.	1385869 bp	Mimiviridae	dsDNA
NC_LD20210330	TRINITY_DN15879_c0_g1_i11	YP_009666308.1	25.763	524	DEFINITION Reverse Transcriptase, partial [Cladosporium fulvum T-1 virus].	ORGANISM Cladosporium fulvum T-1 virus	Viruses;Riboviria;Pararnavirae;Artverviricota;Revtraviricetes;Ortervirales;Metaviridae;Metavirus.	7396 bp	Metaviridae	ssRNA-RT
NC_YX20210611	TRINITY_DN17800_c0_g2_i1	YP_009666308.1	28.244	524	DEFINITION Reverse Transcriptase, partial [Cladosporium fulvum T-1 virus].	ORGANISM Cladosporium fulvum T-1 virus	Viruses;Riboviria;Pararnavirae;Artverviricota;Revtraviricetes;Ortervirales;Metaviridae;Metavirus.	7396 bp	Metaviridae	ssRNA-RT
NC_YX20210611	TRINITY_DN9350_c0_g1_i3	YP_010782577.1	28.626	524	DEFINITION hypothetical protein QJ857_gp0130 [Tupanvirus soda lake].	ORGANISM Tupanvirus soda lake	Viruses;Varidnaviria;Bamfordvirae;Nucleocytoviricota;Megaviricetes;Imitervirales;Mimiviridae;Megamimivirinae;Tupanvirus.	1516267 bp	Mimiviridae	dsDNA
RD_LD20201212	TRINITY_DN75244_c0_g1_i1	YP_009665827.1	33.843	523	DEFINITION hypothetical protein CsmBV13.10 [Bracoviriform facetosae].	ORGANISM Bracoviriform facetosae	Viruses;Polydnaviriformidae;Bracoviriform.	104039 bp	Polydnaviriformidae	dsDNA
NC_LD20210330	TRINITY_DN22135_c0_g2_i2	YP_009448418.1	36.329	523	DEFINITION Arginyl-tRNA synthetase [Orpheovirus IHUMI-LCC2].	ORGANISM Orpheovirus IHUMI-LCC2	Viruses;Varidnaviria;Bamfordvirae;Nucleocytoviricota;Megaviricetes;Algavirales;Phycodnaviridae.	1473573 bp	Phycodnaviridae	dsDNA
NC_LD20210330	TRINITY_DN2811_c0_g1_i1	YP_003969699.1	28.681	523	DEFINITION putative metalloendopeptidase [Cafeteria roenbergensis virusBV-PW1].	ORGANISM Cafeteria roenbergensis virus BV-PW1	Viruses;Varidnaviria;Bamfordvirae;Nucleocytoviricota;Megaviricetes;Imitervirales;Mimiviridae;Aliimimivirinae;Rheavirus;Rheavirussinusmexicani.	617453 bp	Mimiviridae	dsDNA
RD_LD20200821	TRINITY_DN35285_c0_g2_i1	YP_010800851.1	44.742	523	DEFINITION RNA-dpendent RNA polymerase [Solenopsis invicta virus 15].	ORGANISM Solenopsis invicta virus 15	Viruses;Riboviria;Orthornavirae;Negarnaviricota;Haploviricotina;Monjiviricetes;Mononegavirales;Nyamiviridae;Formivirus;Formivirussolenopsi.	10128 bp	Nyamiviridae	ssRNA(-)
NC_YX20210611	TRINITY_DN8907_c0_g1_i10	YP_009481512.1	26.628	522	DEFINITION Carboxylic ester hydrolase [Pandoravirus macleodensis].	ORGANISM Pandoravirus macleodensis	Viruses;Pandoravirus.	1838258 bp	Pandoravirus	dsRNA
NC_YX20210611	TRINITY_DN32338_c0_g1_i1	YP_009001498.1	27.011	522	DEFINITION ABC transporter [Alphaentomopoxvirus acuprea].	ORGANISM Alphaentomopoxvirus acuprea	Viruses;Varidnaviria;Bamfordvirae;Nucleocytoviricota;Pokkesviricetes;Chitovirales;Poxviridae;Entomopoxvirinae;Alphaentomopoxvirus.	245717 bp	Poxviridae	dsDNA
NC_YX20210611	TRINITY_DN28499_c0_g1_i1	YP_010782370.1	29.119	522	DEFINITION putative ankyrin repeat protein [Tupanvirus soda lake].	ORGANISM Tupanvirus soda lake	Viruses;Varidnaviria;Bamfordvirae;Nucleocytoviricota;Megaviricetes;Imitervirales;Mimiviridae;Megamimivirinae;Tupanvirus.	1516267 bp	Mimiviridae	dsDNA
NC_LD20210330	TRINITY_DN36438_c0_g1_i1	YP_001883394.1	22.841	521	DEFINITION hypothetical protein MdSGHV066 [Musca domestica salivary glandhypertrophy virus].	ORGANISM Musca domestica salivary gland hypertrophy virus	Viruses;Naldaviricetes;Lefavirales;Hytrosaviridae;Muscavirus;Muscavirusmusdomesticae.	124279 bp	Hytrosaviridae	dsDNA
NC_YX20210611	TRINITY_DN3512_c0_g1_i1	NP_203208.1	24.952	521	DEFINITION GTA [Epiphyas postvittana nucleopolyhedrovirus].	ORGANISM Epiphyas postvittana nucleopolyhedrovirus	Viruses;Naldaviricetes;Lefavirales;Baculoviridae;Alphabaculovirus;Alphabaculoviruseppostvittanae.	118584 bp	Baculoviridae	dsDNA
NC_YX20210611	TRINITY_DN6463_c0_g1_i11	YP_009507248.1	32.821	521	DEFINITION ORF B [Trichoplusia ni TED virus].	ORGANISM Trichoplusia ni TED virus	Viruses;Riboviria;Pararnavirae;Artverviricota;Revtraviricetes;Ortervirales;Metaviridae;Errantivirus.	7510 bp	Metaviridae	ssRNA-RT
RD_LD20200821	TRINITY_DN5887_c0_g1_i2	YP_010781597.1	21.881	521	DEFINITION non-ribosomal peptide synthetase [Tupanvirus soda lake].	ORGANISM Tupanvirus soda lake	Viruses;Varidnaviria;Bamfordvirae;Nucleocytoviricota;Megaviricetes;Imitervirales;Mimiviridae;Megamimivirinae;Tupanvirus.	1516267 bp	Mimiviridae	dsDNA
RD_LD20201212	TRINITY_DN11513_c0_g2_i6	YP_009507248.1	33.846	520	DEFINITION ORF B [Trichoplusia ni TED virus].	ORGANISM Trichoplusia ni TED virus	Viruses;Riboviria;Pararnavirae;Artverviricota;Revtraviricetes;Ortervirales;Metaviridae;Errantivirus.	7510 bp	Metaviridae	ssRNA-RT
RD_LD20201212	TRINITY_DN6761_c0_g1_i4	YP_010780377.1	42.885	520	DEFINITION putative ATP-dependent RNA helicase [Tupanvirus deep ocean].	ORGANISM Tupanvirus deep ocean	Viruses;Varidnaviria;Bamfordvirae;Nucleocytoviricota;Megaviricetes;Imitervirales;Mimiviridae;Megamimivirinae;Tupanvirus.	1439508 bp	Mimiviridae	dsDNA
NC_LD20210330	TRINITY_DN2758_c0_g1_i3	YP_009507248.1	33.269	520	DEFINITION ORF B [Trichoplusia ni TED virus].	ORGANISM Trichoplusia ni TED virus	Viruses;Riboviria;Pararnavirae;Artverviricota;Revtraviricetes;Ortervirales;Metaviridae;Errantivirus.	7510 bp	Metaviridae	ssRNA-RT
NC_YX20210611	TRINITY_DN2798_c0_g1_i1	YP_010781461.1	21.538	520	DEFINITION aminopeptidase M1-like [Tupanvirus soda lake].	ORGANISM Tupanvirus soda lake	Viruses;Varidnaviria;Bamfordvirae;Nucleocytoviricota;Megaviricetes;Imitervirales;Mimiviridae;Megamimivirinae;Tupanvirus.	1516267 bp	Mimiviridae	dsDNA
RD_LD20200821	TRINITY_DN5083_c0_g3_i2	YP_010780377.1	42.885	520	DEFINITION putative ATP-dependent RNA helicase [Tupanvirus deep ocean].	ORGANISM Tupanvirus deep ocean	Viruses;Varidnaviria;Bamfordvirae;Nucleocytoviricota;Megaviricetes;Imitervirales;Mimiviridae;Megamimivirinae;Tupanvirus.	1439508 bp	Mimiviridae	dsDNA
RD_LD20200821	TRINITY_DN9921_c0_g1_i4	YP_010780309.1	25.192	520	DEFINITION NcpA [Tupanvirus deep ocean].	ORGANISM Tupanvirus deep ocean	Viruses;Varidnaviria;Bamfordvirae;Nucleocytoviricota;Megaviricetes;Imitervirales;Mimiviridae;Megamimivirinae;Tupanvirus.	1439508 bp	Mimiviridae	dsDNA
RD_LD20200821	TRINITY_DN67_c5_g1_i1	YP_009553259.1	68.462	520	DEFINITION polyprotein [Psammotettix alienus iflavirus 1].	ORGANISM Psammotettix alienus iflavirus 1	Viruses;Riboviria;Orthornavirae;Pisuviricota;Pisoniviricetes;Picornavirales;Iflaviridae;Iflavirus.	10836 bp	Iflaviridae	ssRNA(+)
NC_LD20210330	TRINITY_DN2602_c0_g1_i13	NP_046572.1	20.769	520	DEFINITION ABC transporter [Bacillus phage SPBc2].	ORGANISM Bacillus phage SPBc2	Viruses;Duplodnaviria;Heunggongvirae;Uroviricota;Caudoviricetes;Spbetavirus;SpbetavirusSPbeta.	134416 bp	phage	phage
NC_YX20210611	TRINITY_DN31895_c0_g2_i2	NP_046572.1	24.038	520	DEFINITION ABC transporter [Bacillus phage SPBc2].	ORGANISM Bacillus phage SPBc2	Viruses;Duplodnaviria;Heunggongvirae;Uroviricota;Caudoviricetes;Spbetavirus;SpbetavirusSPbeta.	134416 bp	phage	phage
NC_LD20210330	TRINITY_DN6060_c0_g1_i1	YP_009481553.1	25.241	519	DEFINITION hAT family C-terminal dimerization region domain containing protein[Pandoravirus macleodensis].	ORGANISM Pandoravirus macleodensis	Viruses;Pandoravirus.	1838258 bp	Pandoravirus	dsRNA
RD_LD20201212	TRINITY_DN10966_c0_g1_i16	YP_009507248.1	42.775	519	DEFINITION ORF B [Trichoplusia ni TED virus].	ORGANISM Trichoplusia ni TED virus	Viruses;Riboviria;Pararnavirae;Artverviricota;Revtraviricetes;Ortervirales;Metaviridae;Errantivirus.	7510 bp	Metaviridae	ssRNA-RT
NC_YX20210611	TRINITY_DN10330_c0_g1_i10	YP_010796575.1	30.443	519	DEFINITION EGT [Mythimna unipuncta nucleopolyhedrovirus].	ORGANISM Mythimna unipuncta nucleopolyhedrovirus	Viruses;Naldaviricetes;Lefavirales;Baculoviridae;Alphabaculovirus.	156647 bp	Baculoviridae	dsDNA
NC_YX20210611	TRINITY_DN117595_c0_g1_i1	YP_003986736.1	31.985	519	DEFINITION collagen-like protein 4 [Acanthamoeba polyphaga mimivirus].	ORGANISM Acanthamoeba polyphaga mimivirus	Viruses;Varidnaviria;Bamfordvirae;Nucleocytoviricota;Megaviricetes;Imitervirales;Mimiviridae;Megamimivirinae;Mimivirus;Mimivirusbradfordmassiliense.	1181549 bp	Mimiviridae	dsDNA
NC_YX20210611	TRINITY_DN32356_c0_g1_i11	YP_010803136.1	28.709	519	DEFINITION HrpA-like RNA helicase [Fadolivirus algeromassiliense].	ORGANISM Fadolivirus algeromassiliense	Viruses;Varidnaviria;Bamfordvirae;Nucleocytoviricota;Megaviricetes;Imitervirales;Mimiviridae;Klosneuvirinae;Fadolivirus.	1573504 bp	Mimiviridae	dsDNA
NC_YX20210611	TRINITY_DN42028_c0_g1_i3	YP_009666308.1	25.048	519	DEFINITION Reverse Transcriptase, partial [Cladosporium fulvum T-1 virus].	ORGANISM Cladosporium fulvum T-1 virus	Viruses;Riboviria;Pararnavirae;Artverviricota;Revtraviricetes;Ortervirales;Metaviridae;Metavirus.	7396 bp	Metaviridae	ssRNA-RT
NC_YX20210611	TRINITY_DN9130_c0_g1_i4	YP_009665827.1	33.333	519	DEFINITION hypothetical protein CsmBV13.10 [Bracoviriform facetosae].	ORGANISM Bracoviriform facetosae	Viruses;Polydnaviriformidae;Bracoviriform.	104039 bp	Polydnaviriformidae	dsDNA
RD_LD20200821	TRINITY_DN170287_c0_g1_i1	YP_003800002.1	29.094	519	DEFINITION proline-alanine-rich protein [Circulifer tenellus virus 1].	ORGANISM Circulifer tenellus virus 1	Viruses;Riboviria;dsRNAviruses.	8086 bp	Riboviria	dsRNA
NC_LD20210330	TRINITY_DN15668_c0_g1_i8	YP_009481512.1	27.027	518	DEFINITION Carboxylic ester hydrolase [Pandoravirus macleodensis].	ORGANISM Pandoravirus macleodensis	Viruses;Pandoravirus.	1838258 bp	Pandoravirus	dsRNA
RD_LD20201212	TRINITY_DN2649_c0_g1_i3	YP_009001498.1	27.22	518	DEFINITION ABC transporter [Alphaentomopoxvirus acuprea].	ORGANISM Alphaentomopoxvirus acuprea	Viruses;Varidnaviria;Bamfordvirae;Nucleocytoviricota;Pokkesviricetes;Chitovirales;Poxviridae;Entomopoxvirinae;Alphaentomopoxvirus.	245717 bp	Poxviridae	dsDNA
NC_YX20210611	TRINITY_DN23046_c0_g1_i1	YP_010780181.1	32.819	518	DEFINITION hypothetical protein QJ856_gp1184 [Tupanvirus deep ocean].	ORGANISM Tupanvirus deep ocean	Viruses;Varidnaviria;Bamfordvirae;Nucleocytoviricota;Megaviricetes;Imitervirales;Mimiviridae;Megamimivirinae;Tupanvirus.	1439508 bp	Mimiviridae	dsDNA
RD_LD20201212	TRINITY_DN23009_c0_g1_i8	YP_009507248.1	33.269	517	DEFINITION ORF B [Trichoplusia ni TED virus].	ORGANISM Trichoplusia ni TED virus	Viruses;Riboviria;Pararnavirae;Artverviricota;Revtraviricetes;Ortervirales;Metaviridae;Errantivirus.	7510 bp	Metaviridae	ssRNA-RT
RD_LD20201212	TRINITY_DN40030_c0_g2_i2	YP_009665762.1	32.882	517	DEFINITION 19.5g1 protein [Bracoviriform inaniti].	ORGANISM Bracoviriform inaniti	Viruses;Polydnaviriformidae;Bracoviriform.	19503 bp	Polydnaviriformidae	dsDNA
NC_LD20210330	TRINITY_DN3642_c0_g1_i1	YP_009507248.1	31.528	517	DEFINITION ORF B [Trichoplusia ni TED virus].	ORGANISM Trichoplusia ni TED virus	Viruses;Riboviria;Pararnavirae;Artverviricota;Revtraviricetes;Ortervirales;Metaviridae;Errantivirus.	7510 bp	Metaviridae	ssRNA-RT
NC_YX20210611	TRINITY_DN5640_c1_g2_i1	YP_010804516.1	29.207	517	DEFINITION VP1 [Bat associated densovirus].	ORGANISM Bat associated densovirus	Viruses;Monodnaviria;Shotokuvirae;Cossaviricota;Quintoviricetes;Piccovirales;Parvoviridae;Densovirinae.	4402 bp	Parvoviridae	ssDNA(+/-)
NC_LD20210330	TRINITY_DN13395_c1_g1_i2	YP_009483690.1	29.457	516	DEFINITION Carboxylic ester hydrolase [Pandoravirus quercus].	ORGANISM Pandoravirus quercus	Viruses;Pandoravirus.	2077288 bp	Pandoravirus	dsRNA
NC_LD20210330	TRINITY_DN49982_c0_g1_i1	YP_009481512.1	29.264	516	DEFINITION Carboxylic ester hydrolase [Pandoravirus macleodensis].	ORGANISM Pandoravirus macleodensis	Viruses;Pandoravirus.	1838258 bp	Pandoravirus	dsRNA
RD_LD20201212	TRINITY_DN67429_c0_g2_i1	YP_009507248.1	32.171	516	DEFINITION ORF B [Trichoplusia ni TED virus].	ORGANISM Trichoplusia ni TED virus	Viruses;Riboviria;Pararnavirae;Artverviricota;Revtraviricetes;Ortervirales;Metaviridae;Errantivirus.	7510 bp	Metaviridae	ssRNA-RT
NC_LD20210330	TRINITY_DN42575_c0_g3_i5	YP_009666308.1	26.357	516	DEFINITION Reverse Transcriptase, partial [Cladosporium fulvum T-1 virus].	ORGANISM Cladosporium fulvum T-1 virus	Viruses;Riboviria;Pararnavirae;Artverviricota;Revtraviricetes;Ortervirales;Metaviridae;Metavirus.	7396 bp	Metaviridae	ssRNA-RT
NC_LD20210330	TRINITY_DN53408_c0_g1_i8	YP_010780181.1	32.752	516	DEFINITION hypothetical protein QJ856_gp1184 [Tupanvirus deep ocean].	ORGANISM Tupanvirus deep ocean	Viruses;Varidnaviria;Bamfordvirae;Nucleocytoviricota;Megaviricetes;Imitervirales;Mimiviridae;Megamimivirinae;Tupanvirus.	1439508 bp	Mimiviridae	dsDNA
RD_LD20201212	TRINITY_DN4128_c0_g1_i1	YP_010781597.1	21.748	515	DEFINITION non-ribosomal peptide synthetase [Tupanvirus soda lake].	ORGANISM Tupanvirus soda lake	Viruses;Varidnaviria;Bamfordvirae;Nucleocytoviricota;Megaviricetes;Imitervirales;Mimiviridae;Megamimivirinae;Tupanvirus.	1516267 bp	Mimiviridae	dsDNA
RD_LD20201212	TRINITY_DN787_c0_g1_i1	YP_009507248.1	43.883	515	DEFINITION ORF B [Trichoplusia ni TED virus].	ORGANISM Trichoplusia ni TED virus	Viruses;Riboviria;Pararnavirae;Artverviricota;Revtraviricetes;Ortervirales;Metaviridae;Errantivirus.	7510 bp	Metaviridae	ssRNA-RT
NC_LD20210330	TRINITY_DN11470_c0_g1_i13	YP_009666308.1	25.825	515	DEFINITION Reverse Transcriptase, partial [Cladosporium fulvum T-1 virus].	ORGANISM Cladosporium fulvum T-1 virus	Viruses;Riboviria;Pararnavirae;Artverviricota;Revtraviricetes;Ortervirales;Metaviridae;Metavirus.	7396 bp	Metaviridae	ssRNA-RT
NC_YX20210611	TRINITY_DN10297_c0_g3_i2	YP_010803610.1	25.825	515	DEFINITION deoxyribodipyrimidine photolyase [Fadolivirus algeromassiliense].	ORGANISM Fadolivirus algeromassiliense	Viruses;Varidnaviria;Bamfordvirae;Nucleocytoviricota;Megaviricetes;Imitervirales;Mimiviridae;Klosneuvirinae;Fadolivirus.	1573504 bp	Mimiviridae	dsDNA
RD_LD20200821	TRINITY_DN2100_c0_g1_i13	YP_009507248.1	43.883	515	DEFINITION ORF B [Trichoplusia ni TED virus].	ORGANISM Trichoplusia ni TED virus	Viruses;Riboviria;Pararnavirae;Artverviricota;Revtraviricetes;Ortervirales;Metaviridae;Errantivirus.	7510 bp	Metaviridae	ssRNA-RT
NC_LD20210330	TRINITY_DN17905_c0_g1_i5	YP_009481108.1	25.097	514	DEFINITION hAT family C-terminal dimerization region domain containing protein[Pandoravirus macleodensis].	ORGANISM Pandoravirus macleodensis	Viruses;Pandoravirus.	1838258 bp	Pandoravirus	dsRNA
NC_LD20210330	TRINITY_DN11918_c0_g1_i9	YP_010781461.1	19.844	514	DEFINITION aminopeptidase M1-like [Tupanvirus soda lake].	ORGANISM Tupanvirus soda lake	Viruses;Varidnaviria;Bamfordvirae;Nucleocytoviricota;Megaviricetes;Imitervirales;Mimiviridae;Megamimivirinae;Tupanvirus.	1516267 bp	Mimiviridae	dsDNA
NC_LD20210330	TRINITY_DN34659_c0_g1_i1	YP_009507248.1	31.712	514	DEFINITION ORF B [Trichoplusia ni TED virus].	ORGANISM Trichoplusia ni TED virus	Viruses;Riboviria;Pararnavirae;Artverviricota;Revtraviricetes;Ortervirales;Metaviridae;Errantivirus.	7510 bp	Metaviridae	ssRNA-RT
NC_YX20210611	TRINITY_DN3035_c0_g1_i5	YP_010780181.1	21.206	514	DEFINITION hypothetical protein QJ856_gp1184 [Tupanvirus deep ocean].	ORGANISM Tupanvirus deep ocean	Viruses;Varidnaviria;Bamfordvirae;Nucleocytoviricota;Megaviricetes;Imitervirales;Mimiviridae;Megamimivirinae;Tupanvirus.	1439508 bp	Mimiviridae	dsDNA
NC_YX20210611	TRINITY_DN35073_c0_g1_i2	YP_009507248.1	32.101	514	DEFINITION ORF B [Trichoplusia ni TED virus].	ORGANISM Trichoplusia ni TED virus	Viruses;Riboviria;Pararnavirae;Artverviricota;Revtraviricetes;Ortervirales;Metaviridae;Errantivirus.	7510 bp	Metaviridae	ssRNA-RT
RD_LD20200821	TRINITY_DN113_c0_g1_i5	YP_009483690.1	29.767	514	DEFINITION Carboxylic ester hydrolase [Pandoravirus quercus].	ORGANISM Pandoravirus quercus	Viruses;Pandoravirus.	2077288 bp	Pandoravirus	dsRNA
RD_LD20201212	TRINITY_DN3365_c0_g2_i2	YP_009483690.1	29.435	513	DEFINITION Carboxylic ester hydrolase [Pandoravirus quercus].	ORGANISM Pandoravirus quercus	Viruses;Pandoravirus.	2077288 bp	Pandoravirus	dsRNA
NC_YX20210611	TRINITY_DN1807_c1_g1_i10	YP_009119837.1	32.943	513	DEFINITION beta glucosidase [Pandoravirus inopinatum].	ORGANISM Pandoravirus inopinatum	Viruses;Pandoravirus.	2243109 bp	Pandoravirus	dsRNA
RD_LD20201212	TRINITY_DN21533_c0_g4_i1	YP_009507248.1	29.825	513	DEFINITION ORF B [Trichoplusia ni TED virus].	ORGANISM Trichoplusia ni TED virus	Viruses;Riboviria;Pararnavirae;Artverviricota;Revtraviricetes;Ortervirales;Metaviridae;Errantivirus.	7510 bp	Metaviridae	ssRNA-RT
RD_LD20201212	TRINITY_DN4087_c0_g1_i4	YP_009666308.1	25.146	513	DEFINITION Reverse Transcriptase, partial [Cladosporium fulvum T-1 virus].	ORGANISM Cladosporium fulvum T-1 virus	Viruses;Riboviria;Pararnavirae;Artverviricota;Revtraviricetes;Ortervirales;Metaviridae;Metavirus.	7396 bp	Metaviridae	ssRNA-RT
NC_LD20210330	TRINITY_DN5631_c0_g1_i1	YP_009666308.1	26.511	513	DEFINITION Reverse Transcriptase, partial [Cladosporium fulvum T-1 virus].	ORGANISM Cladosporium fulvum T-1 virus	Viruses;Riboviria;Pararnavirae;Artverviricota;Revtraviricetes;Ortervirales;Metaviridae;Metavirus.	7396 bp	Metaviridae	ssRNA-RT
NC_LD20210330	TRINITY_DN77470_c1_g1_i1	YP_009666308.1	30.019	513	DEFINITION Reverse Transcriptase, partial [Cladosporium fulvum T-1 virus].	ORGANISM Cladosporium fulvum T-1 virus	Viruses;Riboviria;Pararnavirae;Artverviricota;Revtraviricetes;Ortervirales;Metaviridae;Metavirus.	7396 bp	Metaviridae	ssRNA-RT
NC_LD20210330	TRINITY_DN895_c0_g1_i6	YP_009001225.1	29.24	513	DEFINITION ABC transporter [Pithovirus sibericum].	ORGANISM Pithovirus sibericum	Viruses;Pithoviruses;Pithovirus.	610033 bp	Pithovirus	dsRNA
NC_YX20210611	TRINITY_DN5337_c0_g1_i6	YP_009001225.1	27.68	513	DEFINITION ABC transporter [Pithovirus sibericum].	ORGANISM Pithovirus sibericum	Viruses;Pithoviruses;Pithovirus.	610033 bp	Pithovirus	dsRNA
NC_YX20210611	TRINITY_DN5136_c0_g1_i5	YP_009052120.1	31.774	513	DEFINITION putative lon protease [Aureococcus anophagefferens virus].	ORGANISM Aureococcus anophagefferens virus	Viruses;Varidnaviria;Bamfordvirae;Nucleocytoviricota;Megaviricetes;Imitervirales;Schizomimiviridae;Kratosvirus;Kratosvirusquantuckense.	370920 bp	Schizomimiviridae	dsDNA
NC_YX20210611	TRINITY_DN79240_c0_g1_i17	YP_010804297.1	28.46	513	DEFINITION UPF0061 protein [Fadolivirus algeromassiliense].	ORGANISM Fadolivirus algeromassiliense	Viruses;Varidnaviria;Bamfordvirae;Nucleocytoviricota;Megaviricetes;Imitervirales;Mimiviridae;Klosneuvirinae;Fadolivirus.	1573504 bp	Mimiviridae	dsDNA
RD_LD20200821	TRINITY_DN8486_c0_g2_i3	YP_009507248.1	46.784	513	DEFINITION ORF B [Trichoplusia ni TED virus].	ORGANISM Trichoplusia ni TED virus	Viruses;Riboviria;Pararnavirae;Artverviricota;Revtraviricetes;Ortervirales;Metaviridae;Errantivirus.	7510 bp	Metaviridae	ssRNA-RT
NC_LD20210330	TRINITY_DN35163_c0_g1_i6	NP_046572.1	23.782	513	DEFINITION ABC transporter [Bacillus phage SPBc2].	ORGANISM Bacillus phage SPBc2	Viruses;Duplodnaviria;Heunggongvirae;Uroviricota;Caudoviricetes;Spbetavirus;SpbetavirusSPbeta.	134416 bp	phage	phage
RD_LD20201212	TRINITY_DN1791_c0_g1_i3	YP_009507248.1	33.398	512	DEFINITION ORF B [Trichoplusia ni TED virus].	ORGANISM Trichoplusia ni TED virus	Viruses;Riboviria;Pararnavirae;Artverviricota;Revtraviricetes;Ortervirales;Metaviridae;Errantivirus.	7510 bp	Metaviridae	ssRNA-RT
RD_LD20201212	TRINITY_DN52519_c0_g1_i1	YP_009507248.1	39.062	512	DEFINITION ORF B [Trichoplusia ni TED virus].	ORGANISM Trichoplusia ni TED virus	Viruses;Riboviria;Pararnavirae;Artverviricota;Revtraviricetes;Ortervirales;Metaviridae;Errantivirus.	7510 bp	Metaviridae	ssRNA-RT
RD_LD20201212	TRINITY_DN62335_c0_g1_i2	YP_009507248.1	38.477	512	DEFINITION ORF B [Trichoplusia ni TED virus].	ORGANISM Trichoplusia ni TED virus	Viruses;Riboviria;Pararnavirae;Artverviricota;Revtraviricetes;Ortervirales;Metaviridae;Errantivirus.	7510 bp	Metaviridae	ssRNA-RT
NC_LD20210330	TRINITY_DN35309_c0_g1_i13	YP_009507248.1	25.391	512	DEFINITION ORF B [Trichoplusia ni TED virus].	ORGANISM Trichoplusia ni TED virus	Viruses;Riboviria;Pararnavirae;Artverviricota;Revtraviricetes;Ortervirales;Metaviridae;Errantivirus.	7510 bp	Metaviridae	ssRNA-RT
NC_LD20210330	TRINITY_DN534_c2_g1_i4	YP_009046239.1	27.344	512	DEFINITION ankyrin repeat protein [Penguinpox virus].	ORGANISM Penguinpox virus	Viruses;Varidnaviria;Bamfordvirae;Nucleocytoviricota;Pokkesviricetes;Chitovirales;Poxviridae;Chordopoxvirinae;Avipoxvirus.	306862 bp	Poxviridae	dsDNA
NC_YX20210611	TRINITY_DN39895_c0_g2_i2	YP_009120282.1	36.008	511	DEFINITION helicase [Pandoravirus inopinatum].	ORGANISM Pandoravirus inopinatum	Viruses;Pandoravirus.	2243109 bp	Pandoravirus	dsRNA
RD_LD20201212	TRINITY_DN32185_c0_g2_i1	YP_009666308.1	27.984	511	DEFINITION Reverse Transcriptase, partial [Cladosporium fulvum T-1 virus].	ORGANISM Cladosporium fulvum T-1 virus	Viruses;Riboviria;Pararnavirae;Artverviricota;Revtraviricetes;Ortervirales;Metaviridae;Metavirus.	7396 bp	Metaviridae	ssRNA-RT
NC_LD20210330	TRINITY_DN1700_c0_g2_i1	YP_010804160.1	21.918	511	DEFINITION long-chain fatty acid CoA synthetase [Fadolivirusalgeromassiliense].	ORGANISM Fadolivirus algeromassiliense	Viruses;Varidnaviria;Bamfordvirae;Nucleocytoviricota;Megaviricetes;Imitervirales;Mimiviridae;Klosneuvirinae;Fadolivirus.	1573504 bp	Mimiviridae	dsDNA
NC_YX20210611	TRINITY_DN28797_c0_g1_i1	YP_009507248.1	31.703	511	DEFINITION ORF B [Trichoplusia ni TED virus].	ORGANISM Trichoplusia ni TED virus	Viruses;Riboviria;Pararnavirae;Artverviricota;Revtraviricetes;Ortervirales;Metaviridae;Errantivirus.	7510 bp	Metaviridae	ssRNA-RT
NC_YX20210611	TRINITY_DN40120_c0_g2_i1	YP_010780309.1	24.853	511	DEFINITION NcpA [Tupanvirus deep ocean].	ORGANISM Tupanvirus deep ocean	Viruses;Varidnaviria;Bamfordvirae;Nucleocytoviricota;Megaviricetes;Imitervirales;Mimiviridae;Megamimivirinae;Tupanvirus.	1439508 bp	Mimiviridae	dsDNA
RD_LD20200821	TRINITY_DN14086_c0_g1_i7	YP_010796957.1	31.311	511	DEFINITION PolB [Terrapene box turtle adintovirus].	ORGANISM Terrapene box turtle adintovirus	Viruses;Varidnaviria;Bamfordvirae;Preplasmiviricota;Polintoviricetes;Orthopolintovirales;Adintoviridae;Betadintovirus;Betadintovirusterrapene.	12754 bp	Adintoviridae	dsDNA
RD_LD20200821	TRINITY_DN880_c0_g2_i1	YP_010780309.1	25.049	511	DEFINITION NcpA [Tupanvirus deep ocean].	ORGANISM Tupanvirus deep ocean	Viruses;Varidnaviria;Bamfordvirae;Nucleocytoviricota;Megaviricetes;Imitervirales;Mimiviridae;Megamimivirinae;Tupanvirus.	1439508 bp	Mimiviridae	dsDNA
RD_LD20201212	TRINITY_DN274_c0_g1_i1	YP_001111376.1	99.217	511	DEFINITION Nonstructural protein [Rice gall dwarf virus].	ORGANISM Rice gall dwarf virus	Viruses;Riboviria;Orthornavirae;Duplornaviricota;Resentoviricetes;Reovirales;Sedoreoviridae;Phytoreovirus.	1652 bp	Sedoreoviridae	dsRNA
NC_LD20210330	TRINITY_DN23164_c0_g1_i1	YP_010803998.1	30.784	510	DEFINITION methionyl-tRNA synthetase [Fadolivirus algeromassiliense].	ORGANISM Fadolivirus algeromassiliense	Viruses;Varidnaviria;Bamfordvirae;Nucleocytoviricota;Megaviricetes;Imitervirales;Mimiviridae;Klosneuvirinae;Fadolivirus.	1573504 bp	Mimiviridae	dsDNA
NC_YX20210611	TRINITY_DN24957_c0_g1_i1	YP_010780181.1	29.804	510	DEFINITION hypothetical protein QJ856_gp1184 [Tupanvirus deep ocean].	ORGANISM Tupanvirus deep ocean	Viruses;Varidnaviria;Bamfordvirae;Nucleocytoviricota;Megaviricetes;Imitervirales;Mimiviridae;Megamimivirinae;Tupanvirus.	1439508 bp	Mimiviridae	dsDNA
NC_YX20210611	TRINITY_DN64046_c0_g1_i3	YP_010796957.1	23.137	510	DEFINITION PolB [Terrapene box turtle adintovirus].	ORGANISM Terrapene box turtle adintovirus	Viruses;Varidnaviria;Bamfordvirae;Preplasmiviricota;Polintoviricetes;Orthopolintovirales;Adintoviridae;Betadintovirus;Betadintovirusterrapene.	12754 bp	Adintoviridae	dsDNA
RD_LD20200821	TRINITY_DN49037_c0_g1_i1	YP_010803136.1	29.804	510	DEFINITION HrpA-like RNA helicase [Fadolivirus algeromassiliense].	ORGANISM Fadolivirus algeromassiliense	Viruses;Varidnaviria;Bamfordvirae;Nucleocytoviricota;Megaviricetes;Imitervirales;Mimiviridae;Klosneuvirinae;Fadolivirus.	1573504 bp	Mimiviridae	dsDNA
RD_LD20201212	TRINITY_DN23809_c0_g1_i8	YP_009507248.1	31.827	509	DEFINITION ORF B [Trichoplusia ni TED virus].	ORGANISM Trichoplusia ni TED virus	Viruses;Riboviria;Pararnavirae;Artverviricota;Revtraviricetes;Ortervirales;Metaviridae;Errantivirus.	7510 bp	Metaviridae	ssRNA-RT
RD_LD20201212	TRINITY_DN50901_c0_g2_i1	YP_010796957.1	27.112	509	DEFINITION PolB [Terrapene box turtle adintovirus].	ORGANISM Terrapene box turtle adintovirus	Viruses;Varidnaviria;Bamfordvirae;Preplasmiviricota;Polintoviricetes;Orthopolintovirales;Adintoviridae;Betadintovirus;Betadintovirusterrapene.	12754 bp	Adintoviridae	dsDNA
NC_LD20210330	TRINITY_DN19501_c0_g1_i5	YP_009174325.1	29.273	509	DEFINITION DNA helicase [Yellowstone lake phycodnavirus 3].	ORGANISM Yellowstone lake phycodnavirus 3	Viruses;Varidnaviria;Bamfordvirae;Nucleocytoviricota;Megaviricetes;Algavirales;Phycodnaviridae;Prasinovirus.	171454 bp	Phycodnaviridae	dsDNA
NC_LD20210330	TRINITY_DN5715_c0_g1_i2	YP_003986584.1	27.112	509	DEFINITION putative ankyrin repeat protein [Acanthamoeba polyphaga mimivirus].	ORGANISM Acanthamoeba polyphaga mimivirus	Viruses;Varidnaviria;Bamfordvirae;Nucleocytoviricota;Megaviricetes;Imitervirales;Mimiviridae;Megamimivirinae;Mimivirus;Mimivirusbradfordmassiliense.	1181549 bp	Mimiviridae	dsDNA
NC_YX20210611	TRINITY_DN13174_c0_g1_i14	YP_009507248.1	32.024	509	DEFINITION ORF B [Trichoplusia ni TED virus].	ORGANISM Trichoplusia ni TED virus	Viruses;Riboviria;Pararnavirae;Artverviricota;Revtraviricetes;Ortervirales;Metaviridae;Errantivirus.	7510 bp	Metaviridae	ssRNA-RT
NC_YX20210611	TRINITY_DN4957_c0_g1_i4	YP_010788465.1	35.756	509	DEFINITION collagen-like protein [Megavirus baoshan].	ORGANISM Megavirus baoshan	Viruses;Varidnaviria;Bamfordvirae;Nucleocytoviricota;Megaviricetes;Imitervirales;Mimiviridae;Megamimivirinae;Megavirus;Megavirusbaoshanense.	1224839 bp	Mimiviridae	dsDNA
RD_LD20201212	TRINITY_DN5069_c0_g1_i8	YP_009119837.1	35.236	508	DEFINITION beta glucosidase [Pandoravirus inopinatum].	ORGANISM Pandoravirus inopinatum	Viruses;Pandoravirus.	2243109 bp	Pandoravirus	dsRNA
RD_LD20201212	TRINITY_DN119_c0_g1_i6	YP_009507248.1	37.402	508	DEFINITION ORF B [Trichoplusia ni TED virus].	ORGANISM Trichoplusia ni TED virus	Viruses;Riboviria;Pararnavirae;Artverviricota;Revtraviricetes;Ortervirales;Metaviridae;Errantivirus.	7510 bp	Metaviridae	ssRNA-RT
NC_LD20210330	TRINITY_DN770_c0_g1_i1	YP_010782486.1	24.606	508	DEFINITION 1-deoxy-D-xylulose-5-phosphate synthase [Tupanvirus soda lake].	ORGANISM Tupanvirus soda lake	Viruses;Varidnaviria;Bamfordvirae;Nucleocytoviricota;Megaviricetes;Imitervirales;Mimiviridae;Megamimivirinae;Tupanvirus.	1516267 bp	Mimiviridae	dsDNA
NC_LD20210330	TRINITY_DN83775_c0_g1_i3	YP_009507248.1	31.299	508	DEFINITION ORF B [Trichoplusia ni TED virus].	ORGANISM Trichoplusia ni TED virus	Viruses;Riboviria;Pararnavirae;Artverviricota;Revtraviricetes;Ortervirales;Metaviridae;Errantivirus.	7510 bp	Metaviridae	ssRNA-RT
NC_YX20210611	TRINITY_DN3862_c0_g1_i7	YP_009507248.1	31.89	508	DEFINITION ORF B [Trichoplusia ni TED virus].	ORGANISM Trichoplusia ni TED virus	Viruses;Riboviria;Pararnavirae;Artverviricota;Revtraviricetes;Ortervirales;Metaviridae;Errantivirus.	7510 bp	Metaviridae	ssRNA-RT
NC_YX20210611	TRINITY_DN42080_c0_g2_i1	YP_009329403.1	28.74	508	DEFINITION ABC transporter, partial [Cedratvirus A11].	ORGANISM Cedratvirus A11	Viruses;Pithoviruses.	589068 bp	Pithoviruses	dsRNA
RD_LD20200821	TRINITY_DN2918_c0_g1_i12	YP_009119837.1	35.433	508	DEFINITION beta glucosidase [Pandoravirus inopinatum].	ORGANISM Pandoravirus inopinatum	Viruses;Pandoravirus.	2243109 bp	Pandoravirus	dsRNA
RD_LD20200821	TRINITY_DN6603_c0_g1_i3	YP_009483690.1	28.937	508	DEFINITION Carboxylic ester hydrolase [Pandoravirus quercus].	ORGANISM Pandoravirus quercus	Viruses;Pandoravirus.	2077288 bp	Pandoravirus	dsRNA
RD_LD20200821	TRINITY_DN6372_c0_g1_i2	YP_009507248.1	37.402	508	DEFINITION ORF B [Trichoplusia ni TED virus].	ORGANISM Trichoplusia ni TED virus	Viruses;Riboviria;Pararnavirae;Artverviricota;Revtraviricetes;Ortervirales;Metaviridae;Errantivirus.	7510 bp	Metaviridae	ssRNA-RT
NC_YX20210611	TRINITY_DN31580_c0_g1_i2	YP_009119837.1	33.925	507	DEFINITION beta glucosidase [Pandoravirus inopinatum].	ORGANISM Pandoravirus inopinatum	Viruses;Pandoravirus.	2243109 bp	Pandoravirus	dsRNA
NC_YX20210611	TRINITY_DN30447_c0_g1_i6	YP_010796957.1	36.686	507	DEFINITION PolB [Terrapene box turtle adintovirus].	ORGANISM Terrapene box turtle adintovirus	Viruses;Varidnaviria;Bamfordvirae;Preplasmiviricota;Polintoviricetes;Orthopolintovirales;Adintoviridae;Betadintovirus;Betadintovirusterrapene.	12754 bp	Adintoviridae	dsDNA
NC_YX20210611	TRINITY_DN8182_c0_g1_i1	YP_009507248.1	33.925	507	DEFINITION ORF B [Trichoplusia ni TED virus].	ORGANISM Trichoplusia ni TED virus	Viruses;Riboviria;Pararnavirae;Artverviricota;Revtraviricetes;Ortervirales;Metaviridae;Errantivirus.	7510 bp	Metaviridae	ssRNA-RT
RD_LD20201212	TRINITY_DN5577_c0_g1_i5	YP_009329403.1	25.099	506	DEFINITION ABC transporter, partial [Cedratvirus A11].	ORGANISM Cedratvirus A11	Viruses;Pithoviruses.	589068 bp	Pithoviruses	dsRNA
NC_LD20210330	TRINITY_DN11996_c0_g2_i3	YP_010796417.1	42.095	506	DEFINITION nucleocapsid protein [Taiyuan leafhopper virus].	ORGANISM Taiyuan leafhopper virus	Viruses;Riboviria;Orthornavirae;Negarnaviricota;Haploviricotina;Monjiviricetes;Jingchuvirales;Aliusviridae;Ollusvirus;Ollusvirustaiyuanense.	14670 bp	Aliusviridae	ssRNA(-)
RD_LD20200821	TRINITY_DN3077_c0_g1_i5	YP_010796957.1	26.482	506	DEFINITION PolB [Terrapene box turtle adintovirus].	ORGANISM Terrapene box turtle adintovirus	Viruses;Varidnaviria;Bamfordvirae;Preplasmiviricota;Polintoviricetes;Orthopolintovirales;Adintoviridae;Betadintovirus;Betadintovirusterrapene.	12754 bp	Adintoviridae	dsDNA
RD_LD20200821	TRINITY_DN65291_c0_g1_i1	YP_010796957.1	38.34	506	DEFINITION PolB [Terrapene box turtle adintovirus].	ORGANISM Terrapene box turtle adintovirus	Viruses;Varidnaviria;Bamfordvirae;Preplasmiviricota;Polintoviricetes;Orthopolintovirales;Adintoviridae;Betadintovirus;Betadintovirusterrapene.	12754 bp	Adintoviridae	dsDNA
NC_YX20210611	TRINITY_DN14110_c0_g1_i1	YP_009483690.1	26.931	505	DEFINITION Carboxylic ester hydrolase [Pandoravirus quercus].	ORGANISM Pandoravirus quercus	Viruses;Pandoravirus.	2077288 bp	Pandoravirus	dsRNA
RD_LD20201212	TRINITY_DN53288_c0_g1_i8	YP_009174785.1	25.347	505	DEFINITION hypothetical protein AR679_gp099 [Yellowstone lake phycodnavirus1].	ORGANISM Yellowstone lake phycodnavirus 1	Viruses;Varidnaviria;Bamfordvirae;Nucleocytoviricota;Megaviricetes;Algavirales;Phycodnaviridae;Prasinovirus.	178262 bp	Phycodnaviridae	dsDNA
NC_LD20210330	TRINITY_DN10724_c0_g1_i5	YP_007354233.1	35.644	505	DEFINITION Glycosyltransferase family 25 fused to procollagen lysine2-oxoglutarate 5-dioxygenase [Acanthamoeba polyphaga moumouvirus].	ORGANISM Acanthamoeba polyphaga moumouvirus	Viruses;Varidnaviria;Bamfordvirae;Nucleocytoviricota;Megaviricetes;Imitervirales;Mimiviridae;Megamimivirinae;Moumouvirus.	1021348 bp	Mimiviridae	dsDNA
NC_LD20210330	TRINITY_DN1245_c0_g1_i18	YP_010777733.1	25.941	505	DEFINITION putative serine/threonine-protein kinase/receptor [Acanthamoebapolyphaga mimivirus].	ORGANISM Acanthamoeba polyphaga mimivirus	Viruses;Varidnaviria;Bamfordvirae;Nucleocytoviricota;Megaviricetes;Imitervirales;Mimiviridae;Megamimivirinae;Mimivirus;Mimivirusbradfordmassiliense.	1221932 bp	Mimiviridae	dsDNA
NC_LD20210330	TRINITY_DN25429_c0_g1_i1	YP_009507248.1	29.307	505	DEFINITION ORF B [Trichoplusia ni TED virus].	ORGANISM Trichoplusia ni TED virus	Viruses;Riboviria;Pararnavirae;Artverviricota;Revtraviricetes;Ortervirales;Metaviridae;Errantivirus.	7510 bp	Metaviridae	ssRNA-RT
NC_LD20210330	TRINITY_DN29947_c0_g3_i1	YP_009665827.1	40	505	DEFINITION hypothetical protein CsmBV13.10 [Bracoviriform facetosae].	ORGANISM Bracoviriform facetosae	Viruses;Polydnaviriformidae;Bracoviriform.	104039 bp	Polydnaviriformidae	dsDNA
NC_LD20210330	TRINITY_DN3366_c0_g5_i1	YP_009666308.1	31.683	505	DEFINITION Reverse Transcriptase, partial [Cladosporium fulvum T-1 virus].	ORGANISM Cladosporium fulvum T-1 virus	Viruses;Riboviria;Pararnavirae;Artverviricota;Revtraviricetes;Ortervirales;Metaviridae;Metavirus.	7396 bp	Metaviridae	ssRNA-RT
NC_LD20210330	TRINITY_DN3875_c0_g1_i3	YP_007354233.1	34.653	505	DEFINITION Glycosyltransferase family 25 fused to procollagen lysine2-oxoglutarate 5-dioxygenase [Acanthamoeba polyphaga moumouvirus].	ORGANISM Acanthamoeba polyphaga moumouvirus	Viruses;Varidnaviria;Bamfordvirae;Nucleocytoviricota;Megaviricetes;Imitervirales;Mimiviridae;Megamimivirinae;Moumouvirus.	1021348 bp	Mimiviridae	dsDNA
NC_YX20210611	TRINITY_DN2940_c0_g1_i2	YP_009507248.1	33.861	505	DEFINITION ORF B [Trichoplusia ni TED virus].	ORGANISM Trichoplusia ni TED virus	Viruses;Riboviria;Pararnavirae;Artverviricota;Revtraviricetes;Ortervirales;Metaviridae;Errantivirus.	7510 bp	Metaviridae	ssRNA-RT
NC_YX20210611	TRINITY_DN2940_c0_g1_i2	YP_009507248.1	33.861	505	DEFINITION ORF B [Trichoplusia ni TED virus].	ORGANISM Trichoplusia ni TED virus	Viruses;Riboviria;Pararnavirae;Artverviricota;Revtraviricetes;Ortervirales;Metaviridae;Errantivirus.	7510 bp	Metaviridae	ssRNA-RT
RD_LD20200821	TRINITY_DN149743_c0_g1_i1	YP_656711.1	18.812	505	DEFINITION ORF56 [Ranid herpesvirus 1].	ORGANISM Ranid herpesvirus 1	Viruses;Duplodnaviria;Heunggongvirae;Peploviricota;Herviviricetes;Herpesvirales;Alloherpesviridae;Batravirus;Batravirusranidallo1.	220859 bp	Alloherpesviridae	dsDNA
NC_YX20210611	TRINITY_DN4040_c0_g1_i19	YP_009483690.1	27.778	504	DEFINITION Carboxylic ester hydrolase [Pandoravirus quercus].	ORGANISM Pandoravirus quercus	Viruses;Pandoravirus.	2077288 bp	Pandoravirus	dsRNA
NC_YX20210611	TRINITY_DN4575_c0_g1_i29	YP_009119837.1	31.548	504	DEFINITION beta glucosidase [Pandoravirus inopinatum].	ORGANISM Pandoravirus inopinatum	Viruses;Pandoravirus.	2243109 bp	Pandoravirus	dsRNA
NC_LD20210330	TRINITY_DN7004_c0_g1_i6	YP_010087922.1	22.421	504	DEFINITION RNA-dependent DNA polymerase [Lymphocystis disease virus 4].	ORGANISM Lymphocystis disease virus 4	Viruses;Varidnaviria;Bamfordvirae;Nucleocytoviricota;Megaviricetes;Pimascovirales;Iridoviridae;Alphairidovirinae;Lymphocystivirus.	211086 bp	Iridoviridae	dsDNA
NC_LD20210330	TRINITY_DN99135_c0_g1_i8	YP_009666308.1	26.389	504	DEFINITION Reverse Transcriptase, partial [Cladosporium fulvum T-1 virus].	ORGANISM Cladosporium fulvum T-1 virus	Viruses;Riboviria;Pararnavirae;Artverviricota;Revtraviricetes;Ortervirales;Metaviridae;Metavirus.	7396 bp	Metaviridae	ssRNA-RT
NC_YX20210611	TRINITY_DN38710_c0_g1_i1	YP_009507248.1	27.976	504	DEFINITION ORF B [Trichoplusia ni TED virus].	ORGANISM Trichoplusia ni TED virus	Viruses;Riboviria;Pararnavirae;Artverviricota;Revtraviricetes;Ortervirales;Metaviridae;Errantivirus.	7510 bp	Metaviridae	ssRNA-RT
NC_YX20210611	TRINITY_DN24459_c0_g2_i1	YP_009352567.1	27.976	504	DEFINITION Peroxinectin [Kaumoebavirus].	ORGANISM Kaumoebavirus	Viruses.	350731 bp	unknown	unknown
RD_LD20201212	TRINITY_DN5748_c0_g2_i5	YP_009507248.1	38.767	503	DEFINITION ORF B [Trichoplusia ni TED virus].	ORGANISM Trichoplusia ni TED virus	Viruses;Riboviria;Pararnavirae;Artverviricota;Revtraviricetes;Ortervirales;Metaviridae;Errantivirus.	7510 bp	Metaviridae	ssRNA-RT
NC_YX20210611	TRINITY_DN7632_c0_g1_i3	YP_010796575.1	29.225	503	DEFINITION EGT [Mythimna unipuncta nucleopolyhedrovirus].	ORGANISM Mythimna unipuncta nucleopolyhedrovirus	Viruses;Naldaviricetes;Lefavirales;Baculoviridae;Alphabaculovirus.	156647 bp	Baculoviridae	dsDNA
RD_LD20200821	TRINITY_DN24433_c0_g1_i12	YP_009507248.1	38.966	503	DEFINITION ORF B [Trichoplusia ni TED virus].	ORGANISM Trichoplusia ni TED virus	Viruses;Riboviria;Pararnavirae;Artverviricota;Revtraviricetes;Ortervirales;Metaviridae;Errantivirus.	7510 bp	Metaviridae	ssRNA-RT
RD_LD20200821	TRINITY_DN7429_c1_g1_i1	YP_010840454.1	24.254	503	DEFINITION hypothetical protein QK767_s4gp1 [Araguari virus].	ORGANISM Araguari virus	Viruses;Riboviria;Orthornavirae;Negarnaviricota;Polyploviricotina;Insthoviricetes;Articulavirales;Orthomyxoviridae;Quaranjavirus;Quaranjavirusaraguariense.	1741 bp	Orthomyxoviridae	ssRNA(-)
NC_YX20210611	TRINITY_DN93450_c0_g1_i1	YP_010841253.1	31.809	503	DEFINITION putative ankyrin repeat protein [Cotonvirus japonicus].	ORGANISM Cotonvirus japonicus	Viruses;Varidnaviria;Bamfordvirae;Nucleocytoviricota;Megaviricetes;Imitervirales;Mimiviridae;Megamimivirinae;Cotonvirus;Cotonvirusjaponicum.	1476527 bp	Mimiviridae	dsDNA
RD_LD20201212	TRINITY_DN22945_c0_g1_i2	YP_009507248.1	31.275	502	DEFINITION ORF B [Trichoplusia ni TED virus].	ORGANISM Trichoplusia ni TED virus	Viruses;Riboviria;Pararnavirae;Artverviricota;Revtraviricetes;Ortervirales;Metaviridae;Errantivirus.	7510 bp	Metaviridae	ssRNA-RT
NC_YX20210611	TRINITY_DN17731_c0_g1_i1	YP_001883394.1	20.518	502	DEFINITION hypothetical protein MdSGHV066 [Musca domestica salivary glandhypertrophy virus].	ORGANISM Musca domestica salivary gland hypertrophy virus	Viruses;Naldaviricetes;Lefavirales;Hytrosaviridae;Muscavirus;Muscavirusmusdomesticae.	124279 bp	Hytrosaviridae	dsDNA
NC_YX20210611	TRINITY_DN46106_c0_g1_i1	YP_010803055.1	31.275	502	DEFINITION asparaginyl-tRNA synthetase class IIb [Fadolivirusalgeromassiliense].	ORGANISM Fadolivirus algeromassiliense	Viruses;Varidnaviria;Bamfordvirae;Nucleocytoviricota;Megaviricetes;Imitervirales;Mimiviridae;Klosneuvirinae;Fadolivirus.	1573504 bp	Mimiviridae	dsDNA
RD_LD20200821	TRINITY_DN43499_c0_g2_i1	YP_009507248.1	31.275	502	DEFINITION ORF B [Trichoplusia ni TED virus].	ORGANISM Trichoplusia ni TED virus	Viruses;Riboviria;Pararnavirae;Artverviricota;Revtraviricetes;Ortervirales;Metaviridae;Errantivirus.	7510 bp	Metaviridae	ssRNA-RT
NC_YX20210611	TRINITY_DN10143_c0_g1_i1	YP_009810360.1	21.956	501	DEFINITION hypothetical protein HOU03_gp537 [Caulobacter phage CcrSC].	ORGANISM Caulobacter phage CcrSC	Viruses;Duplodnaviria;Heunggongvirae;Uroviricota;Caudoviricetes;Dolichocephalovirinae;Bertelyvirus;BertelyvirusSC.	317489 bp	phage	phage
RD_LD20201212	TRINITY_DN122549_c0_g1_i1	YP_009481512.1	25.349	501	DEFINITION Carboxylic ester hydrolase [Pandoravirus macleodensis].	ORGANISM Pandoravirus macleodensis	Viruses;Pandoravirus.	1838258 bp	Pandoravirus	dsRNA
RD_LD20201212	TRINITY_DN6856_c0_g1_i11	YP_009483690.1	27.345	501	DEFINITION Carboxylic ester hydrolase [Pandoravirus quercus].	ORGANISM Pandoravirus quercus	Viruses;Pandoravirus.	2077288 bp	Pandoravirus	dsRNA
NC_YX20210611	TRINITY_DN19137_c0_g1_i1	YP_009666308.1	28.543	501	DEFINITION Reverse Transcriptase, partial [Cladosporium fulvum T-1 virus].	ORGANISM Cladosporium fulvum T-1 virus	Viruses;Riboviria;Pararnavirae;Artverviricota;Revtraviricetes;Ortervirales;Metaviridae;Metavirus.	7396 bp	Metaviridae	ssRNA-RT
NC_YX20210611	TRINITY_DN47981_c0_g1_i3	YP_009507248.1	32.535	501	DEFINITION ORF B [Trichoplusia ni TED virus].	ORGANISM Trichoplusia ni TED virus	Viruses;Riboviria;Pararnavirae;Artverviricota;Revtraviricetes;Ortervirales;Metaviridae;Errantivirus.	7510 bp	Metaviridae	ssRNA-RT
NC_YX20210611	TRINITY_DN30396_c0_g1_i2	YP_010804886.1	31.537	501	DEFINITION replication factor C large subunit [Acanthamoeba castellaniimedusavirus].	ORGANISM Acanthamoeba castellanii medusavirus	Viruses.	362811 bp	unknown	unknown
RD_LD20200821	TRINITY_DN1975_c0_g1_i10	YP_009483690.1	27.345	501	DEFINITION Carboxylic ester hydrolase [Pandoravirus quercus].	ORGANISM Pandoravirus quercus	Viruses;Pandoravirus.	2077288 bp	Pandoravirus	dsRNA
RD_LD20200821	TRINITY_DN2688_c0_g2_i1	YP_010796961.1	36.128	501	DEFINITION PolB [Mayetiola barley midge adintovirus].	ORGANISM Mayetiola barley midge adintovirus	Viruses;Varidnaviria;Bamfordvirae;Preplasmiviricota;Polintoviricetes;Orthopolintovirales;Adintoviridae;Alphadintovirus;Alphadintovirusmayetiola.	12571 bp	Adintoviridae	dsDNA
NC_YX20210611	TRINITY_DN17161_c0_g1_i9	YP_010648642.1	25.4	500	DEFINITION hypothetical protein PP301_gp125 [Gordonia phage GMA2].	ORGANISM Gordonia phage GMA2	Viruses;Duplodnaviria;Heunggongvirae;Uroviricota;Caudoviricetes;Gimaduovirus;GimaduovirusGMA2.	103424 bp	phage	phage
NC_LD20210330	TRINITY_DN6094_c0_g1_i4	YP_010781684.1	34.2	500	DEFINITION polyADP-ribose polymerase [Tupanvirus soda lake].	ORGANISM Tupanvirus soda lake	Viruses;Varidnaviria;Bamfordvirae;Nucleocytoviricota;Megaviricetes;Imitervirales;Mimiviridae;Megamimivirinae;Tupanvirus.	1516267 bp	Mimiviridae	dsDNA
NC_YX20210611	TRINITY_DN16109_c0_g1_i8	YP_009165152.1	25.2	500	DEFINITION Cytochrome P450 [Mollivirus sibericum].	ORGANISM Mollivirus sibericum	Viruses.	651523 bp	unknown	unknown
NC_YX20210611	TRINITY_DN7300_c0_g1_i10	YP_009666308.1	25.8	500	DEFINITION Reverse Transcriptase, partial [Cladosporium fulvum T-1 virus].	ORGANISM Cladosporium fulvum T-1 virus	Viruses;Riboviria;Pararnavirae;Artverviricota;Revtraviricetes;Ortervirales;Metaviridae;Metavirus.	7396 bp	Metaviridae	ssRNA-RT
RD_LD20200821	TRINITY_DN6343_c0_g1_i12	YP_010796575.1	32.6	500	DEFINITION EGT [Mythimna unipuncta nucleopolyhedrovirus].	ORGANISM Mythimna unipuncta nucleopolyhedrovirus	Viruses;Naldaviricetes;Lefavirales;Baculoviridae;Alphabaculovirus.	156647 bp	Baculoviridae	dsDNA
